# Supplementary material for: Post COVID-19 condition after Wildtype, Delta, and Omicron SARS-CoV-2 infection and prior vaccination: Pooled analysis of two population-based cohorts
Source: PLoS One. 2023 Feb 22;18(2):e0281429. doi: 10.1371/journal.pone.0281429 (PMC9946205; doi:10.1371/journal.pone.0281429)
Supplement: S1 File — (XLSX) [file pone.0281429.s015.xlsx]

## Sheet: Information
S15 File. Minimal dataset underlying the analyses in the study.
PLOS One
Post COVID-19 condition after Wildtype, Delta, and Omicron SARS-CoV-2 infection and prior vaccination: pooled analysis of two population-based cohorts
Tala Ballouz1¶; Dominik Menges1¶; Marco Kaufmann1; Rebecca Amati2; Anja Frei1; Viktor von Wyl1; Jan S. Fehr1; Emiliano Albanese2; Milo A. Puhan1*
1 Epidemiology, Biostatistics and Prevention Institute (EBPI), University of Zurich (UZH), Zurich, Switzerland.
2 Institute of Public Health (IPH), Faculty of Biomedical Sciences, Università della Svizzera Italiana (USI), Via Buffi 13, 6900 Lugano, Switzerland.
¶ These authors contributed equally to this work.
* Corresponding author: Milo A. Puhan (miloalan.puhan@uzh.ch).
Please contact the corresponding author if you plan to conduct analyses based on these data for publication.

## Sheet: Codebook
variable	description
id	Participant number.
age	Age of participant at study enrolment.
sex	Sex of participant (male, female).
study	Study (ZSAC: Zurich SARS-CoV-2 Cohort, CI: phase V Corona Immunitas).
site	Study site (ZH: Zurich, TI: Ticino).
comorbidity	Presence of comorbidities at study enrolment (Yes, No).
respiratory	Presence of respiratory comorbidities (Yes, No).
cvd	Presence of cardiovascular comorbidities (Yes, No).
smoking	Smoking status of participant at study enrolment (smoker, ex-smoker, non-smoker).
bmi	Body mass index of participant at study enrolment (in kg/sqm).
education_4l	Level of education of participant (None or mandatory school, Vocational training or specialized baccalaureate, Higher technical school or college, University).
employment_4l	Employment status of participant (Employed, Student, Retired, Unemployed or other).
income	Monthly household income at study enrolment (<6'000 CHF, 6'000 - 12'000 CHF, >12'000 CHF)
time_infect	Time since the evaluated infection event.
hosp_infect	Hospitalization related to the evaluated infection (Yes, No).
infection_strain	SARS-CoV-2 variant (Wildtype, Delta, Omicron).
prior_infection	SARS-CoV-2 infection prior to the evaluated infection (Yes, No).
vaccine_status_infect	Vaccination status prior to the infection (Not vaccinated prior to infection, Vaccinated prior to infection).
vaccine_type_infect	Type of vaccination (mRNA, Adenoviral).
time_vacc_infect_grp	Time since last vaccine dose (Non-vaccinated, <6 months, ≥6 months).
vaccine_doses_infect	Vaccine doses (Non-vaccinated, 1-2 doses, 3 doses).
pcc_present	Presence of post COVID-19 condition (Yes, No).
symp_count	Symptom count at 6 months after infection (continuous).
pcc_symp_count_4l_all	Symptom count at 6 months after infection (categorical; No symptoms, 1-2 symptoms, 3-5 symptoms, 6+ symptoms)
pcc_symp_count_4l_excess	Symptom count of symptoms which were previously found to be in excess among those with PCC compared to the general population (categorical; No symptoms, 0 or 1 symptom, 2 symptoms, 2+ symptoms).
pcc_vas_4l	Current health status based on EQ-VAS scores (No symptoms, Mild, Moderate, Severe).
pcc_symp_fatigue	Presence of fatigue at 6 months after infection (Yes, No).
pcc_symp_dyspnea	Presence of dyspnea or shortness of breath at 6 months after infection (Yes, No).
pcc_symp_phys_exert	Presence of post-exertional malaise at 6 months after infection (Yes, No).
pcc_symp_cough	Presence of cough at 6 months after infection (Yes, No).
pcc_symp_palpitation	Presence of heart palpitations at at 6 months after infection (Yes, No).
pcc_symp_chest_pain	Presence of chest pain at 6 months after infection (Yes, No).
pcc_symp_headache	Presence of headache at 6 months after infection (Yes, No).
pcc_symp_myalgia	Presence of myalgia at 6 months after infection (Yes, No).
pcc_symp_arthralgia	Presence of arthralgia at 6 months after infection (Yes, No).
pcc_symp_fever	Presence of fever at 6 months after infection (Yes, No).
pcc_symp_gi_dist	Presence of gastrointestinal disturbances at 6 months after infection (Yes, No).
pcc_symp_loss_taste_smell	Presence of altered taste or smell at 6 months after infection (Yes, No).
pcc_symp_swallow_diff	Presence of difficulties swallowing at 6 months after infection (Yes, No).
pcc_symp_tingling	Presence of tingling sensation of lower or upper extremities at 6 months after infection (Yes, No).
pcc_symp_trembling	Presence of trembling at 6 months after infection (Yes, No).
pcc_symp_hearing	Presence of hearing problems at 6 months after infection (Yes, No).
pcc_symp_vertigo	Presence of vertigo/dizziness at 6 months after infection (Yes, No).
pcc_symp_vision	Presence of visual disturbances (e.g. flickering) at 6 months after infection (Yes, No).
pcc_symp_rash	Presence of skin rash at 6 months after infection (Yes, No).
pcc_symp_hair_loss	Presence of hair loss at 6 months after infection (Yes, No).
pcc_symp_memory	Presence of memory problems at 6 months after infection (Yes, No).
pcc_symp_concentration	Presence of concentration difficulties at 6 months after infection (Yes, No).
pcc_symp_sleep	Presence of sleep disturbances at 6 months after infection (Yes, No).
cluster_4l	Cluster derived based on multiple correspondence combined with hierarchical cluster analyses (4 individual clusters).
cluster_5l	Cluster derived based on multiple correspondence combined with hierarchical cluster analyses (5 individual clusters).
cluster_6l	Cluster derived based on multiple correspondence combined with hierarchical cluster analyses (6 individual clusters).

## Sheet: Data
id	age	sex	study	site	comorbidity	respiratory	cvd	smoking	bmi	education_4l	employment_4l	income	prior_infection	time_infect	hosp_infect	infection_strain	vaccine_status_infect	vaccine_type_infect	time_vacc_infect_grp	vaccine_doses_infect	pcc_present	symp_count	pcc_symp_count_4l_all	pcc_symp_count_4l_excess	pcc_vas_4l	pcc_symp_fatigue	pcc_symp_dyspnea	pcc_symp_phys_exert	pcc_symp_cough	pcc_symp_palpitation	pcc_symp_chest_pain	pcc_symp_headache	pcc_symp_myalgia	pcc_symp_arthralgia	pcc_symp_fever	pcc_symp_gi_dist	pcc_symp_loss_taste_smell	pcc_symp_swallow_diff	pcc_symp_tingling	pcc_symp_trembling	pcc_symp_hearing	pcc_symp_vertigo	pcc_symp_vision	pcc_symp_rash	pcc_symp_hair_loss	pcc_symp_memory	pcc_symp_concentration	pcc_symp_sleep	cluster_4l
1	80	male	ZSAC	ZH	No	No	No	Non-smoker	29.9136	Vocational training or specialized baccalaureate	Retired	<6'000 CHF	No	185	No	WT	Not vaccinated prior to infection		Non-vaccinated	Non-vaccinated	Yes	3	3-5 symptoms	2 symptoms	Mild	Yes	No	Yes	No	No	No	No	No	No	No	No	No	No	No	No	No	Yes	No	No	No	No	No	No	Cluster 1
2	66	male	ZSAC	ZH	No	No	No	Ex-smoker	31.3146	None or mandatory school	Retired	<6'000 CHF	No	184	No	WT	Not vaccinated prior to infection		Non-vaccinated	Non-vaccinated	Yes	3	3-5 symptoms	0 or 1 symptom	Mild	No	No	Yes	No	No	No	No	Yes	No	No	No	No	Yes	No	No	No	No	No	No	No	No	No	No	Cluster 1
3	20	female	ZSAC	ZH	No	No	No	Non-smoker		Vocational training or specialized baccalaureate	Employed		No	188	No	WT	Not vaccinated prior to infection		Non-vaccinated	Non-vaccinated	No	0	No symptoms	No symptoms	No symptoms	No	No	No	No	No	No	No	No	No	No	No	No	No	No	No	No	No	No	No	No	No	No	No
4	71	female	ZSAC	ZH	Yes	No		Non-smoker	30.4832	Vocational training or specialized baccalaureate	Retired	<6'000 CHF	No	182	No	WT	Not vaccinated prior to infection		Non-vaccinated	Non-vaccinated	No	0	No symptoms	No symptoms	No symptoms	No	No	No	No	No	No	No	No	No	No	No	No	No	No	No	No	No	No	No	No	No	No	No
5	43	female	CI	TI	No	No	No	Non-smoker	15.4006	Vocational training or specialized baccalaureate	Unemployed or other		No	200	No	Delta	Not vaccinated prior to infection		Non-vaccinated	Non-vaccinated	No	0	No symptoms	No symptoms	No symptoms	No	No	No	No	No	No	No	No	No	No	No	No	No	No	No	No	No	No	No	No	No	No	No
6	45	male	ZSAC	ZH	No	No	No	Non-smoker	22.9854	Higher technical school or college	Employed	>12'000 CHF	No	213	No	WT	Not vaccinated prior to infection		Non-vaccinated	Non-vaccinated	No	0	No symptoms	No symptoms	No symptoms	No	No	No	No	No	No	No	No	No	No	No	No	No	No	No	No	No	No	No	No	No	No	No
7	28	female	CI	TI	No	No	No	Smoker	20.898	University	Student	>12'000 CHF	No	195	No	Omicron	Vaccinated prior to infection	mRNA	<6 months	1-2 doses	No	0	No symptoms	No symptoms	No symptoms	No	No	No	No	No	No	No	No	No	No	No	No	No	No	No	No	No	No	No	No	No	No	No
8	73	male	ZSAC	ZH	Yes		Yes	Ex-smoker	29.7265	Vocational training or specialized baccalaureate	Retired	<6'000 CHF	No	182	No	WT	Not vaccinated prior to infection		Non-vaccinated	Non-vaccinated	No	0	No symptoms	No symptoms	No symptoms	No	No	No	No	No	No	No	No	No	No	No	No	No	No	No	No	No	No	No	No	No	No	No
9	35	male	ZSAC	ZH	Yes	No	No	Non-smoker	24.9153	Higher technical school or college	Employed	>12'000 CHF	No	182	No	WT	Not vaccinated prior to infection		Non-vaccinated	Non-vaccinated	No	0	No symptoms	No symptoms	No symptoms	No	No	No	No	No	No	No	No	No	No	No	No	No	No	No	No	No	No	No	No	No	No	No
10	18	female	CI	TI	Yes	Yes	No	Non-smoker	21.5139	None or mandatory school	Retired	6'000 - 12'000 CHF	No	203	No	Omicron	Vaccinated prior to infection	mRNA	<6 months	1-2 doses	No	0	No symptoms	No symptoms	No symptoms	No	No	No	No	No	No	No	No	No	No	No	No	No	No	No	No	No	No	No	No	No	No	No
11	52	female	ZSAC	ZH	No	No	No	Non-smoker	21.1389	Vocational training or specialized baccalaureate	Employed	>12'000 CHF	No	186	No	WT	Not vaccinated prior to infection		Non-vaccinated	Non-vaccinated	No	0	No symptoms	No symptoms	No symptoms	No	No	No	No	No	No	No	No	No	No	No	No	No	No	No	No	No	No	No	No	No	No	No
12	67	male	ZSAC	ZH	No	No	No	Ex-smoker	23.4835	University	Retired	6'000 - 12'000 CHF	No	206	No	WT	Not vaccinated prior to infection		Non-vaccinated	Non-vaccinated	No	0	No symptoms	No symptoms	No symptoms	No	No	No	No	No	No	No	No	No	No	No	No	No	No	No	No	No	No	No	No	No	No	No
13	37	female	ZSAC	ZH	No	No	No	Non-smoker	25.3934	University	Employed	>12'000 CHF	No	186	No	WT	Not vaccinated prior to infection		Non-vaccinated	Non-vaccinated	No	0	No symptoms	No symptoms	No symptoms	No	No	No	No	No	No	No	No	No	No	No	No	No	No	No	No	No	No	No	No	No	No	No
14	62	male	ZSAC	ZH	Yes	No	No	Smoker	25.4694	University	Employed	>12'000 CHF	No	182	No	WT	Not vaccinated prior to infection		Non-vaccinated	Non-vaccinated	Yes	2	1-2 symptoms	0 or 1 symptom	Severe	Yes	No	No	No	No	No	No	No	No	No	No	No	No	No	No	No	Yes	No	No	No	No	No	No	Cluster 1
15	72	female	ZSAC	ZH	No	No	No	Non-smoker	25.7812	University	Employed	<6'000 CHF	No	182	No	WT	Not vaccinated prior to infection		Non-vaccinated	Non-vaccinated	Yes	3	3-5 symptoms	2 symptoms	Moderate	Yes	No	Yes	Yes	No	No	No	No	No	No	No	No	No	No	No	No	No	No	No	No	No	No	No	Cluster 1
16	36	female	ZSAC	ZH	No	No	No	Ex-smoker	18.8189	Higher technical school or college	Employed	>12'000 CHF	No	184	No	WT	Not vaccinated prior to infection		Non-vaccinated	Non-vaccinated	No	0	No symptoms	No symptoms	No symptoms	No	No	No	No	No	No	No	No	No	No	No	No	No	No	No	No	No	No	No	No	No	No	No
17	51	female	ZSAC	ZH	Yes	Yes	Yes	Ex-smoker	25.3515	Vocational training or specialized baccalaureate	Employed	>12'000 CHF	No	182	No	WT	Not vaccinated prior to infection		Non-vaccinated	Non-vaccinated	No	0	No symptoms	No symptoms	No symptoms	No	No	No	No	No	No	No	No	No	No	No	No	No	No	No	No	No	No	No	No	No	No	No
18	46	female	ZSAC	ZH	Yes	No	No	Non-smoker	24.6914	Higher technical school or college	Employed	6'000 - 12'000 CHF	No	185	No	WT	Not vaccinated prior to infection		Non-vaccinated	Non-vaccinated	No	0	No symptoms	No symptoms	No symptoms	No	No	No	No	No	No	No	No	No	No	No	No	No	No	No	No	No	No	No	No	No	No	No
19	68	male	ZSAC	ZH	Yes	No	No	Non-smoker	23.6713	Vocational training or specialized baccalaureate	Retired	<6'000 CHF	No	182	No	WT	Not vaccinated prior to infection		Non-vaccinated	Non-vaccinated	No	0	No symptoms	No symptoms	No symptoms	No	No	No	No	No	No	No	No	No	No	No	No	No	No	No	No	No	No	No	No	No	No	No
20	68	female	ZSAC	ZH	No	No	No	Non-smoker	20.7612	Vocational training or specialized baccalaureate	Retired	<6'000 CHF	No	183	No	WT	Not vaccinated prior to infection		Non-vaccinated	Non-vaccinated	No	0	No symptoms	No symptoms	No symptoms	No	No	No	No	No	No	No	No	No	No	No	No	No	No	No	No	No	No	No	No	No	No	No
21	24	male	ZSAC	ZH	No	No	No	Non-smoker	23.6295	Vocational training or specialized baccalaureate	Employed	>12'000 CHF	No	184	No	WT	Not vaccinated prior to infection		Non-vaccinated	Non-vaccinated	No	0	No symptoms	No symptoms	No symptoms	No	No	No	No	No	No	No	No	No	No	No	No	No	No	No	No	No	No	No	No	No	No	No
22	73	female	ZSAC	ZH	Yes	Yes	Yes	Non-smoker	36.4938	Vocational training or specialized baccalaureate	Retired		No	185	No	WT	Not vaccinated prior to infection		Non-vaccinated	Non-vaccinated	Yes	1	1-2 symptoms	0 or 1 symptom	Mild	No	Yes	No	No	No	No	No	No	No	No	No	No	No	No	No	No	No	No	No	No	No	No	No	Cluster 1
23	54	female	ZSAC	ZH	No	No	No	Smoker	23.833	None or mandatory school	Employed	<6'000 CHF	No	183	No	WT	Not vaccinated prior to infection		Non-vaccinated	Non-vaccinated	No	0	No symptoms	No symptoms	No symptoms	No	No	No	No	No	No	No	No	No	No	No	No	No	No	No	No	No	No	No	No	No	No	No
24	44	male	ZSAC	ZH	No	No	No	Non-smoker	24.2803	University	Employed	>12'000 CHF	No	186	No	WT	Not vaccinated prior to infection		Non-vaccinated	Non-vaccinated	No	0	No symptoms	No symptoms	No symptoms	No	No	No	No	No	No	No	No	No	No	No	No	No	No	No	No	No	No	No	No	No	No	No
25	54	male	ZSAC	ZH	Yes	No	No	Non-smoker	25.8264	Vocational training or specialized baccalaureate	Employed	6'000 - 12'000 CHF	No	182	No	WT	Not vaccinated prior to infection		Non-vaccinated	Non-vaccinated	No	0	No symptoms	No symptoms	No symptoms	No	No	No	No	No	No	No	No	No	No	No	No	No	No	No	No	No	No	No	No	No	No	No
26	70	male	ZSAC	ZH	Yes	No	No	Non-smoker	26.493	University	Retired	6'000 - 12'000 CHF	No	185	No	WT	Not vaccinated prior to infection		Non-vaccinated	Non-vaccinated	No	0	No symptoms	No symptoms	No symptoms	No	No	No	No	No	No	No	No	No	No	No	No	No	No	No	No	No	No	No	No	No	No	No
27	26	female	ZSAC	ZH	No	No	No	Ex-smoker	19.7777	Higher technical school or college	Employed	<6'000 CHF	No	187	No	WT	Not vaccinated prior to infection		Non-vaccinated	Non-vaccinated	No	0	No symptoms	No symptoms	No symptoms	No	No	No	No	No	No	No	No	No	No	No	No	No	No	No	No	No	No	No	No	No	No	No
28	30	male	ZSAC	ZH	Yes	No	No	Non-smoker	31.4564	Higher technical school or college	Employed	6'000 - 12'000 CHF	No	185	No	WT	Not vaccinated prior to infection		Non-vaccinated	Non-vaccinated	No	0	No symptoms	No symptoms	No symptoms	No	No	No	No	No	No	No	No	No	No	No	No	No	No	No	No	No	No	No	No	No	No	No
29	41	male	ZSAC	ZH	No	No	No	Non-smoker	19.5682	Higher technical school or college	Employed	>12'000 CHF	No	186	No	WT	Not vaccinated prior to infection		Non-vaccinated	Non-vaccinated	No	0	No symptoms	No symptoms	No symptoms	No	No	No	No	No	No	No	No	No	No	No	No	No	No	No	No	No	No	No	No	No	No	No
30	77	male	ZSAC	ZH	No			Non-smoker	33.5153	Vocational training or specialized baccalaureate	Retired	<6'000 CHF	No	183	No	WT	Not vaccinated prior to infection		Non-vaccinated	Non-vaccinated	No	0	No symptoms	No symptoms	No symptoms	No	No	No	No	No	No	No	No	No	No	No	No	No	No	No	No	No	No	No	No	No	No	No
31	48	male	CI	TI	No	No	No	Non-smoker	23.5457	Vocational training or specialized baccalaureate	Retired	6'000 - 12'000 CHF	No	155	No	Omicron	Vaccinated prior to infection	mRNA	<6 months	3 doses	No	0	No symptoms	No symptoms	No symptoms	No	No	No	No	No	No	No	No	No	No	No	No	No	No	No	No	No	No	No	No	No	No	No
32	73	female	ZSAC	ZH	Yes	No	Yes	Non-smoker	21.4844	Vocational training or specialized baccalaureate	Retired	6'000 - 12'000 CHF	No	183	No	WT	Not vaccinated prior to infection		Non-vaccinated	Non-vaccinated	No	0	No symptoms	No symptoms	No symptoms	No	No	No	No	No	No	No	No	No	No	No	No	No	No	No	No	No	No	No	No	No	No	No
33	58	male	CI	TI	No	No	No	Non-smoker	20.1607	Vocational training or specialized baccalaureate	Retired	6'000 - 12'000 CHF	No	172	No	Delta	Not vaccinated prior to infection		Non-vaccinated	Non-vaccinated	No	0	No symptoms	No symptoms	No symptoms	No	No	No	No	No	No	No	No	No	No	No	No	No	No	No	No	No	No	No	No	No	No	No
34	71	male	ZSAC	ZH	No	No	No	Non-smoker	31.4879	Vocational training or specialized baccalaureate	Unemployed or other	6'000 - 12'000 CHF	No	185	No	WT	Not vaccinated prior to infection		Non-vaccinated	Non-vaccinated	No	0	No symptoms	No symptoms	No symptoms	No	No	No	No	No	No	No	No	No	No	No	No	No	No	No	No	No	No	No	No	No	No	No
35	26	female	ZSAC	ZH	No	No	No	Non-smoker	26.3702	Vocational training or specialized baccalaureate	Employed	<6'000 CHF	No	201	No	WT	Not vaccinated prior to infection		Non-vaccinated	Non-vaccinated	Yes	3	3-5 symptoms	2+ symptoms	Mild	No	Yes	No	No	No	No	No	No	No	No	No	Yes	No	No	No	No	No	No	No	No	Yes	No	No	Cluster 1
36	25	female	CI	ZH	No	No	No	Non-smoker	22.9854	Vocational training or specialized baccalaureate	Student	>12'000 CHF	No	199	No	Delta	Vaccinated prior to infection	mRNA	<6 months	1-2 doses	No	0	No symptoms	No symptoms	No symptoms	No	No	No	No	No	No	No	No	No	No	No	No	No	No	No	No	No	No	No	No	No	No	No
37	31	male	CI	TI	No	No	No	Non-smoker	26.1224	University	Retired	>12'000 CHF	No	180	No	Omicron	Vaccinated prior to infection	mRNA	<6 months	1-2 doses	No	0	No symptoms	No symptoms	No symptoms	No	No	No	No	No	No	No	No	No	No	No	No	No	No	No	No	No	No	No	No	No	No	No
38	24	female	CI	TI	No	No	No	Ex-smoker	18.9866	University	Retired	<6'000 CHF	No	202	No	Delta	Vaccinated prior to infection	mRNA	<6 months	1-2 doses	No	0	No symptoms	No symptoms	No symptoms	No	No	No	No	No	No	No	No	No	No	No	No	No	No	No	No	No	No	No	No	No	No	No
39	33	female	CI	ZH	No	No	No	Ex-smoker	22.6562	University	Retired	6'000 - 12'000 CHF	No	188	No	Omicron	Vaccinated prior to infection	mRNA	≥6 months	1-2 doses	No	0	No symptoms	No symptoms	No symptoms	No	No	No	No	No	No	No	No	No	No	No	No	No	No	No	No	No	No	No	No	No	No	No
40	55	female	CI	TI	No	No	No	Non-smoker	25.9259	Vocational training or specialized baccalaureate	Retired	6'000 - 12'000 CHF	No	194	No	Omicron	Vaccinated prior to infection	mRNA	<6 months	1-2 doses	No	0	No symptoms	No symptoms	No symptoms	No	No	No	No	No	No	No	No	No	No	No	No	No	No	No	No	No	No	No	No	No	No	No
41	69	female	ZSAC	ZH	Yes	No	No	Ex-smoker	25.5937	Vocational training or specialized baccalaureate	Retired	<6'000 CHF	No	182	No	WT	Not vaccinated prior to infection		Non-vaccinated	Non-vaccinated	No	0	No symptoms	No symptoms	No symptoms	No	No	No	No	No	No	No	No	No	No	No	No	No	No	No	No	No	No	No	No	No	No	No
42	31	female	ZSAC	ZH	No	No	No	Ex-smoker	21.9713	Higher technical school or college	Employed	6'000 - 12'000 CHF	No	182	No	WT	Not vaccinated prior to infection		Non-vaccinated	Non-vaccinated	No	0	No symptoms	No symptoms	No symptoms	No	No	No	No	No	No	No	No	No	No	No	No	No	No	No	No	No	No	No	No	No	No	No
43	28	male	ZSAC	ZH	No	No	No	Smoker	25.6896	University	Employed	>12'000 CHF	No	186	No	WT	Not vaccinated prior to infection		Non-vaccinated	Non-vaccinated	No	0	No symptoms	No symptoms	No symptoms	No	No	No	No	No	No	No	No	No	No	No	No	No	No	No	No	No	No	No	No	No	No	No
44	26	male	ZSAC	ZH	No	No	No	Non-smoker	23.6713	University	Student	>12'000 CHF	No	182	No	WT	Not vaccinated prior to infection		Non-vaccinated	Non-vaccinated	No	0	No symptoms	No symptoms	No symptoms	No	No	No	No	No	No	No	No	No	No	No	No	No	No	No	No	No	No	No	No	No	No	No
45	43	male	ZSAC	ZH	No	No	No	Non-smoker	30.7479	University	Employed	>12'000 CHF	No	184	No	WT	Not vaccinated prior to infection		Non-vaccinated	Non-vaccinated	No	0	No symptoms	No symptoms	No symptoms	No	No	No	No	No	No	No	No	No	No	No	No	No	No	No	No	No	No	No	No	No	No	No
46	45	female	ZSAC	ZH	No	No	No	Non-smoker	22.5896	Vocational training or specialized baccalaureate	Unemployed or other	<6'000 CHF	No	182	No	WT	Not vaccinated prior to infection		Non-vaccinated	Non-vaccinated	No	0	No symptoms	No symptoms	No symptoms	No	No	No	No	No	No	No	No	No	No	No	No	No	No	No	No	No	No	No	No	No	No	No
47	35	male	ZSAC	ZH	No	No	No	Smoker	26.1738	None or mandatory school	Employed	6'000 - 12'000 CHF	No	187	No	WT	Not vaccinated prior to infection		Non-vaccinated	Non-vaccinated	No	0	No symptoms	No symptoms	No symptoms	No	No	No	No	No	No	No	No	No	No	No	No	No	No	No	No	No	No	No	No	No	No	No
48	40	male	ZSAC	ZH	No	No	No	Smoker	23.9249	Higher technical school or college	Employed	>12'000 CHF	No	192	No	WT	Not vaccinated prior to infection		Non-vaccinated	Non-vaccinated	No	0	No symptoms	No symptoms	No symptoms	No	No	No	No	No	No	No	No	No	No	No	No	No	No	No	No	No	No	No	No	No	No	No
49	36	male	ZSAC	ZH	No	No	No	Smoker	25.2493	Vocational training or specialized baccalaureate	Employed	<6'000 CHF	No	213	No	WT	Not vaccinated prior to infection		Non-vaccinated	Non-vaccinated	Yes	1	1-2 symptoms	0 or 1 symptom	Mild	No	No	No	No	No	No	No	No	No	No	No	Yes	No	No	No	No	No	No	No	No	No	No	No	Cluster 1
50	43	female	CI	ZH	No	No	No	Non-smoker	20.4382	Higher technical school or college	Retired	>12'000 CHF	No	153	No	Omicron	Vaccinated prior to infection	mRNA	<6 months	3 doses	No	0	No symptoms	No symptoms	No symptoms	No	No	No	No	No	No	No	No	No	No	No	No	No	No	No	No	No	No	No	No	No	No	No
51	46	male	CI	ZH	Yes	No	No	Non-smoker	35.5114	Higher technical school or college	Retired	>12'000 CHF	No	176	No	Delta	Vaccinated prior to infection	mRNA	<6 months	1-2 doses	No	0	No symptoms	No symptoms	No symptoms	No	No	No	No	No	No	No	No	No	No	No	No	No	No	No	No	No	No	No	No	No	No	No
52	26	female	CI	ZH	No	No	No	Non-smoker	20.8117	Vocational training or specialized baccalaureate	Student	<6'000 CHF	No	184	No	Omicron	Vaccinated prior to infection	mRNA	≥6 months	1-2 doses	No	0	No symptoms	No symptoms	No symptoms	No	No	No	No	No	No	No	No	No	No	No	No	No	No	No	No	No	No	No	No	No	No	No
53	43	female	ZSAC	ZH	No	No	No	Non-smoker	23.7118	None or mandatory school	Employed	<6'000 CHF	No	181	No	WT	Not vaccinated prior to infection		Non-vaccinated	Non-vaccinated	No	0	No symptoms	No symptoms	No symptoms	No	No	No	No	No	No	No	No	No	No	No	No	No	No	No	No	No	No	No	No	No	No	No
54	35	female	ZSAC	ZH	No	No	No	Non-smoker	18.9388	University	Employed	>12'000 CHF	No	182	No	WT	Not vaccinated prior to infection		Non-vaccinated	Non-vaccinated	Yes	3	3-5 symptoms	2+ symptoms	Moderate	No	Yes	Yes	No	No	No	No	No	No	No	No	No	No	No	No	No	No	No	No	No	No	Yes	No	Cluster 2
55	23	female	CI	TI	No	No	No	Non-smoker	23.0518	Vocational training or specialized baccalaureate	Student	6'000 - 12'000 CHF	No	192	No	Omicron	Vaccinated prior to infection	mRNA	<6 months	1-2 doses	No	0	No symptoms	No symptoms	No symptoms	No	No	No	No	No	No	No	No	No	No	No	No	No	No	No	No	No	No	No	No	No	No	No
56	57	male	ZSAC	ZH	No	No	No	Non-smoker	23.7228	Vocational training or specialized baccalaureate	Employed	<6'000 CHF	No	186	No	WT	Not vaccinated prior to infection		Non-vaccinated	Non-vaccinated	Yes	1	1-2 symptoms	0 or 1 symptom	Mild	Yes	No	No	No	No	No	No	No	No	No	No	No	No	No	No	No	No	No	No	No	No	No	No	Cluster 1
57	28	male	ZSAC	ZH	No	No	No	Non-smoker	21.8851	University	Student	<6'000 CHF	No	194	No	WT	Not vaccinated prior to infection		Non-vaccinated	Non-vaccinated	Yes	1	1-2 symptoms	0 or 1 symptom	Mild	No	No	No	No	No	No	No	No	No	No	No	Yes	No	No	No	No	No	No	No	No	No	No	No	Cluster 1
58	53	female	CI	ZH	No	No	No	Non-smoker	25.5296	Higher technical school or college	Retired	>12'000 CHF	Yes	159	No	Omicron	Vaccinated prior to infection	mRNA	<6 months	3 doses	Yes	2	1-2 symptoms	2 symptoms	Mild	No	No	No	No	No	No	No	No	No	No	No	Yes	No	No	No	No	No	No	No	No	Yes	No	No	Cluster 1
59	50	male	ZSAC	ZH	No	No	No	Ex-smoker	25.9787	University	Employed	>12'000 CHF	No	197	No	WT	Not vaccinated prior to infection		Non-vaccinated	Non-vaccinated	No	0	No symptoms	No symptoms	No symptoms	No	No	No	No	No	No	No	No	No	No	No	No	No	No	No	No	No	No	No	No	No	No	No
60	77	male	ZSAC	ZH	No	No	No	Ex-smoker	25.3086	Vocational training or specialized baccalaureate	Retired	>12'000 CHF	No	176	No	WT	Not vaccinated prior to infection		Non-vaccinated	Non-vaccinated	No	0	No symptoms	No symptoms	No symptoms	No	No	No	No	No	No	No	No	No	No	No	No	No	No	No	No	No	No	No	No	No	No	No
61	41	male	ZSAC	ZH	No	No	No	Non-smoker	21.2228	Vocational training or specialized baccalaureate	Employed	6'000 - 12'000 CHF	No	184	No	WT	Not vaccinated prior to infection		Non-vaccinated	Non-vaccinated	No	0	No symptoms	No symptoms	No symptoms	No	No	No	No	No	No	No	No	No	No	No	No	No	No	No	No	No	No	No	No	No	No	No
62	57	female	ZSAC	ZH	No	No	No	Non-smoker	23.7332	Higher technical school or college	Unemployed or other		No	184	No	WT	Not vaccinated prior to infection		Non-vaccinated	Non-vaccinated	No	0	No symptoms	No symptoms	No symptoms	No	No	No	No	No	No	No	No	No	No	No	No	No	No	No	No	No	No	No	No	No	No	No
63	26	female	ZSAC	ZH	No	No	No	Non-smoker	21.2585	Vocational training or specialized baccalaureate	Employed	6'000 - 12'000 CHF	No	182	No	WT	Not vaccinated prior to infection		Non-vaccinated	Non-vaccinated	No	0	No symptoms	No symptoms	No symptoms	No	No	No	No	No	No	No	No	No	No	No	No	No	No	No	No	No	No	No	No	No	No	No
64	65	female	ZSAC	ZH	No	No	No	Non-smoker	27.0993	Vocational training or specialized baccalaureate	Retired		No	186	No	WT	Not vaccinated prior to infection		Non-vaccinated	Non-vaccinated	No	0	No symptoms	No symptoms	No symptoms	No	No	No	No	No	No	No	No	No	No	No	No	No	No	No	No	No	No	No	No	No	No	No
65	43	male	CI	TI	No	No	No	Ex-smoker	25.1811	University	Retired	>12'000 CHF	No	153	No	Omicron	Vaccinated prior to infection	mRNA	<6 months	3 doses	No	0	No symptoms	No symptoms	No symptoms	No	No	No	No	No	No	No	No	No	No	No	No	No	No	No	No	No	No	No	No	No	No	No
66	41	male	ZSAC	ZH	No	No	No	Non-smoker	25.1024	Vocational training or specialized baccalaureate	Employed	6'000 - 12'000 CHF	No	187	No	WT	Not vaccinated prior to infection		Non-vaccinated	Non-vaccinated	No	0	No symptoms	No symptoms	No symptoms	No	No	No	No	No	No	No	No	No	No	No	No	No	No	No	No	No	No	No	No	No	No	No
67	41	male	ZSAC	ZH	Yes	No	No	Non-smoker	23.3556	Higher technical school or college	Employed	6'000 - 12'000 CHF	No	182	No	WT	Not vaccinated prior to infection		Non-vaccinated	Non-vaccinated	No	0	No symptoms	No symptoms	No symptoms	No	No	No	No	No	No	No	No	No	No	No	No	No	No	No	No	No	No	No	No	No	No	No
68	55	female	ZSAC	ZH	No	No	No	Non-smoker	25.7959	Vocational training or specialized baccalaureate		6'000 - 12'000 CHF	No	190	No	WT	Not vaccinated prior to infection		Non-vaccinated	Non-vaccinated	No	0	No symptoms	No symptoms	No symptoms	No	No	No	No	No	No	No	No	No	No	No	No	No	No	No	No	No	No	No	No	No	No	No
69	66	male	ZSAC	ZH	No	No	No	Non-smoker	20.6193	University	Retired	<6'000 CHF	No	183	No	WT	Not vaccinated prior to infection		Non-vaccinated	Non-vaccinated	No	0	No symptoms	No symptoms	No symptoms	No	No	No	No	No	No	No	No	No	No	No	No	No	No	No	No	No	No	No	No	No	No	No
70	84	male	ZSAC	ZH	Yes	No	No	Smoker	29.0657	University	Retired	6'000 - 12'000 CHF	No	182	No	WT	Not vaccinated prior to infection		Non-vaccinated	Non-vaccinated	No	0	No symptoms	No symptoms	No symptoms	No	No	No	No	No	No	No	No	No	No	No	No	No	No	No	No	No	No	No	No	No	No	No
71	41	female	ZSAC	ZH	No	No	No	Non-smoker	22.0386	University	Student	<6'000 CHF	No	185	No	WT	Not vaccinated prior to infection		Non-vaccinated	Non-vaccinated	No	0	No symptoms	No symptoms	No symptoms	No	No	No	No	No	No	No	No	No	No	No	No	No	No	No	No	No	No	No	No	No	No	No
72	40	female	CI	TI	No	No	No	Non-smoker	19.9792	University	Retired	6'000 - 12'000 CHF	No	169	No	Omicron	Vaccinated prior to infection	mRNA	<6 months	3 doses	No	0	No symptoms	No symptoms	No symptoms	No	No	No	No	No	No	No	No	No	No	No	No	No	No	No	No	No	No	No	No	No	No	No
73	44	female	CI	ZH	No	No	No	Non-smoker	22.8329	University	Retired	>12'000 CHF	No	174	No	Delta	Vaccinated prior to infection	mRNA	<6 months	1-2 doses	No	0	No symptoms	No symptoms	No symptoms	No	No	No	No	No	No	No	No	No	No	No	No	No	No	No	No	No	No	No	No	No	No	No
74	26	male	CI	ZH	No	No	No	Ex-smoker	26.1962	Vocational training or specialized baccalaureate	Student	<6'000 CHF	No	155	No	Omicron	Vaccinated prior to infection	mRNA	≥6 months	1-2 doses	No	0	No symptoms	No symptoms	No symptoms	No	No	No	No	No	No	No	No	No	No	No	No	No	No	No	No	No	No	No	No	No	No	No
75	27	male	ZSAC	ZH	No	No	No	Non-smoker	23.6614	University	Employed	6'000 - 12'000 CHF	No	192	No	WT	Not vaccinated prior to infection		Non-vaccinated	Non-vaccinated	No	0	No symptoms	No symptoms	No symptoms	No	No	No	No	No	No	No	No	No	No	No	No	No	No	No	No	No	No	No	No	No	No	No
76	78	female	ZSAC	ZH	No	No	No	Non-smoker	24.8358	Higher technical school or college	Retired	<6'000 CHF	No	182	Yes	WT	Not vaccinated prior to infection		Non-vaccinated	Non-vaccinated	Yes	2	1-2 symptoms	0 or 1 symptom	Mild	No	No	Yes	No	No	No	No	No	No	No	No	No	No	No	No	No	No	No	No	Yes	No	No	No	Cluster 1
77	63	female	CI	ZH	No	No	No	Non-smoker	16.4062	Higher technical school or college	Retired	6'000 - 12'000 CHF	No	155	No	Delta	Not vaccinated prior to infection		Non-vaccinated	Non-vaccinated	No	0	No symptoms	No symptoms	No symptoms	No	No	No	No	No	No	No	No	No	No	No	No	No	No	No	No	No	No	No	No	No	No	No
78	47	female	CI	TI	No	No	No	Non-smoker	19.8141		Retired		No	239	No	Delta	Not vaccinated prior to infection		Non-vaccinated	Non-vaccinated	No	0	No symptoms	No symptoms	No symptoms	No	No	No	No	No	No	No	No	No	No	No	No	No	No	No	No	No	No	No	No	No	No	No
79	59	male	ZSAC	ZH	Yes	No	No	Non-smoker	28.6501	Vocational training or specialized baccalaureate	Employed	6'000 - 12'000 CHF	No	182	No	WT	Not vaccinated prior to infection		Non-vaccinated	Non-vaccinated	No	0	No symptoms	No symptoms	No symptoms	No	No	No	No	No	No	No	No	No	No	No	No	No	No	No	No	No	No	No	No	No	No	No
80	31	male	ZSAC	ZH	No	No	No	Smoker	27.7575	Vocational training or specialized baccalaureate	Employed	6'000 - 12'000 CHF	No	184	No	WT	Not vaccinated prior to infection		Non-vaccinated	Non-vaccinated	No	0	No symptoms	No symptoms	No symptoms	No	No	No	No	No	No	No	No	No	No	No	No	No	No	No	No	No	No	No	No	No	No	No
81	62	male	ZSAC	ZH	Yes	Yes	No	Ex-smoker	32.8643	Higher technical school or college	Employed	6'000 - 12'000 CHF	No	182	No	WT	Not vaccinated prior to infection		Non-vaccinated	Non-vaccinated	Yes	1	1-2 symptoms	0 or 1 symptom	Mild	No	No	No	No	No	No	No	Yes	No	No	No	No	No	No	No	No	No	No	No	No	No	No	No	Cluster 1
82	60	male	ZSAC	ZH	No	No	No	Non-smoker	22.5878	Higher technical school or college	Employed	>12'000 CHF	No	182	No	WT	Not vaccinated prior to infection		Non-vaccinated	Non-vaccinated	Yes	1	1-2 symptoms	0 or 1 symptom	Mild	No	No	No	No	No	No	No	No	No	No	No	No	No	No	No	No	No	No	No	No	No	No	Yes	Cluster 1
83	21	female	ZSAC	ZH	No	No	No	Non-smoker	21.2306	Vocational training or specialized baccalaureate	Employed	<6'000 CHF	No	186	No	WT	Not vaccinated prior to infection		Non-vaccinated	Non-vaccinated	No	0	No symptoms	No symptoms	No symptoms	No	No	No	No	No	No	No	No	No	No	No	No	No	No	No	No	No	No	No	No	No	No	No
84	25	female	ZSAC	ZH	No	No	No	Non-smoker	21.5139	Higher technical school or college	Student	<6'000 CHF	No	184	No	WT	Not vaccinated prior to infection		Non-vaccinated	Non-vaccinated	No	0	No symptoms	No symptoms	No symptoms	No	No	No	No	No	No	No	No	No	No	No	No	No	No	No	No	No	No	No	No	No	No	No
85	21	female	ZSAC	ZH	No	No	No	Non-smoker	20.0288	Vocational training or specialized baccalaureate	Employed	<6'000 CHF	No	182	No	WT	Not vaccinated prior to infection		Non-vaccinated	Non-vaccinated	No	0	No symptoms	No symptoms	No symptoms	No	No	No	No	No	No	No	No	No	No	No	No	No	No	No	No	No	No	No	No	No	No	No
86	51	female	ZSAC	ZH	No	No	No	Non-smoker	21.3039	University	Employed	<6'000 CHF	No	182	No	WT	Not vaccinated prior to infection		Non-vaccinated	Non-vaccinated	Yes	2	1-2 symptoms	0 or 1 symptom	Mild	Yes	No	No	No	No	No	Yes	No	No	No	No	No	No	No	No	No	No	No	No	No	No	No	No	Cluster 1
87	76	male	ZSAC	ZH	Yes	No	Yes	Non-smoker	24.2202	University	Retired	6'000 - 12'000 CHF	No	185	No	WT	Not vaccinated prior to infection		Non-vaccinated	Non-vaccinated	Yes	2	1-2 symptoms	2 symptoms	Mild	Yes	No	Yes	No	No	No	No	No	No	No	No	No	No	No	No	No	No	No	No	No	No	No	No	Cluster 1
88	56	female	CI	ZH	No	No	No	Smoker	22.5827	Higher technical school or college	Retired	6'000 - 12'000 CHF	No	202	No	Delta	Vaccinated prior to infection	mRNA	<6 months	1-2 doses	No	0	No symptoms	No symptoms	No symptoms	No	No	No	No	No	No	No	No	No	No	No	No	No	No	No	No	No	No	No	No	No	No	No
89	28	female	ZSAC	ZH	No	No	No	Non-smoker	21.1553	University	Unemployed or other	<6'000 CHF	No	188	No	WT	Not vaccinated prior to infection		Non-vaccinated	Non-vaccinated	No	0	No symptoms	No symptoms	No symptoms	No	No	No	No	No	No	No	No	No	No	No	No	No	No	No	No	No	No	No	No	No	No	No
90	37	male	ZSAC	ZH	No	No	No	Non-smoker	22.6422	Higher technical school or college	Employed	6'000 - 12'000 CHF	No	185	No	WT	Not vaccinated prior to infection		Non-vaccinated	Non-vaccinated	No	0	No symptoms	No symptoms	No symptoms	No	No	No	No	No	No	No	No	No	No	No	No	No	No	No	No	No	No	No	No	No	No	No
91	38	male	CI	TI	No	No	No	Non-smoker	24.2513	University	Employed		No	203	No	Omicron	Vaccinated prior to infection	mRNA	≥6 months	1-2 doses	No	0	No symptoms	No symptoms	No symptoms	No	No	No	No	No	No	No	No	No	No	No	No	No	No	No	No	No	No	No	No	No	No	No
92	67	male	ZSAC	ZH	No	No	No	Non-smoker	26.1719	Vocational training or specialized baccalaureate	Retired	<6'000 CHF	No	186	No	WT	Not vaccinated prior to infection		Non-vaccinated	Non-vaccinated	No	0	No symptoms	No symptoms	No symptoms	No	No	No	No	No	No	No	No	No	No	No	No	No	No	No	No	No	No	No	No	No	No	No
93	65	female	ZSAC	ZH	No	No	No	Non-smoker	20.984	Vocational training or specialized baccalaureate	Employed	<6'000 CHF	No	182	No	WT	Not vaccinated prior to infection		Non-vaccinated	Non-vaccinated	No	0	No symptoms	No symptoms	No symptoms	No	No	No	No	No	No	No	No	No	No	No	No	No	No	No	No	No	No	No	No	No	No	No
94	40	female	ZSAC	ZH	No	No	No	Ex-smoker	20.7612	Higher technical school or college	Unemployed or other	<6'000 CHF	No	228	No	WT	Not vaccinated prior to infection		Non-vaccinated	Non-vaccinated	No	0	No symptoms	No symptoms	No symptoms	No	No	No	No	No	No	No	No	No	No	No	No	No	No	No	No	No	No	No	No	No	No	No
95	69	female	ZSAC	ZH	No	No	No	Non-smoker	23.7387	Vocational training or specialized baccalaureate	Retired	6'000 - 12'000 CHF	No	182	No	WT	Not vaccinated prior to infection		Non-vaccinated	Non-vaccinated	No	0	No symptoms	No symptoms	No symptoms	No	No	No	No	No	No	No	No	No	No	No	No	No	No	No	No	No	No	No	No	No	No	No
96	21	male	ZSAC	ZH	No	No	No	Non-smoker	19.487	Vocational training or specialized baccalaureate	Student	<6'000 CHF	No	182	No	WT	Not vaccinated prior to infection		Non-vaccinated	Non-vaccinated	No	0	No symptoms	No symptoms	No symptoms	No	No	No	No	No	No	No	No	No	No	No	No	No	No	No	No	No	No	No	No	No	No	No
97	41	female	CI	TI	No	No	No	Non-smoker	42.9688	Vocational training or specialized baccalaureate	Retired	<6'000 CHF	No	193	No	Omicron	Vaccinated prior to infection	mRNA	<6 months	1-2 doses	No	0	No symptoms	No symptoms	No symptoms	No	No	No	No	No	No	No	No	No	No	No	No	No	No	No	No	No	No	No	No	No	No	No
98	38	male	ZSAC	ZH	No	No	No	Non-smoker	27.1314	None or mandatory school	Employed		No	201	No	WT	Not vaccinated prior to infection		Non-vaccinated	Non-vaccinated	No	0	No symptoms	No symptoms	No symptoms	No	No	No	No	No	No	No	No	No	No	No	No	No	No	No	No	No	No	No	No	No	No	No
99	69	female	ZSAC	ZH	No	No	No	Non-smoker	22.6562	Vocational training or specialized baccalaureate	Retired		No	184	No	WT	Not vaccinated prior to infection		Non-vaccinated	Non-vaccinated	No	0	No symptoms	No symptoms	No symptoms	No	No	No	No	No	No	No	No	No	No	No	No	No	No	No	No	No	No	No	No	No	No	No
100	49	female	ZSAC	ZH	Yes	Yes	No	Non-smoker	24.093	University	Employed	6'000 - 12'000 CHF	No	179	No	WT	Not vaccinated prior to infection		Non-vaccinated	Non-vaccinated	Yes	3	3-5 symptoms	0 or 1 symptom	Mild	Yes	No	No	No	No	No	Yes	No	No	Yes	No	No	No	No	No	No	No	No	No	No	No	No	No	Cluster 1
101	23	female	CI	TI	No	No	No	Non-smoker	20.061	Higher technical school or college	Student	6'000 - 12'000 CHF	No	211	No	Delta	Vaccinated prior to infection	mRNA	<6 months	1-2 doses	No	0	No symptoms	No symptoms	No symptoms	No	No	No	No	No	No	No	No	No	No	No	No	No	No	No	No	No	No	No	No	No	No	No
102	33	male	ZSAC	ZH	No	No	No	Non-smoker	22.0243	University	Employed	>12'000 CHF	No	182	No	WT	Not vaccinated prior to infection		Non-vaccinated	Non-vaccinated	No	0	No symptoms	No symptoms	No symptoms	No	No	No	No	No	No	No	No	No	No	No	No	No	No	No	No	No	No	No	No	No	No	No
103	33	male	ZSAC	ZH	No	No	No	Smoker	26.2728	Higher technical school or college	Employed	6'000 - 12'000 CHF	No	185	No	WT	Not vaccinated prior to infection		Non-vaccinated	Non-vaccinated	Yes	1	1-2 symptoms	0 or 1 symptom	Mild	No	No	No	No	No	No	No	No	No	No	No	Yes	No	No	No	No	No	No	No	No	No	No	No	Cluster 1
104	70	female	ZSAC	ZH	No	No	No	Ex-smoker	22.8374	University	Employed	>12'000 CHF	No	182	No	WT	Not vaccinated prior to infection		Non-vaccinated	Non-vaccinated	Yes	1	1-2 symptoms	0 or 1 symptom	Mild	No	No	No	No	No	No	No	No	No	No	No	Yes	No	No	No	No	No	No	No	No	No	No	No	Cluster 1
105	44	male	CI	ZH	Yes	No	No	Smoker	29.668	Vocational training or specialized baccalaureate	Retired	>12'000 CHF	No	210	No	Delta	Vaccinated prior to infection	mRNA	<6 months	1-2 doses	Yes	3	3-5 symptoms	0 or 1 symptom	Moderate	Yes	No	No	No	No	No	No	No	No	No	No	No	No	No	No	No	Yes	Yes	No	No	No	No	No	Cluster 1
106	46	female	ZSAC	ZH	No	No	No	Non-smoker	26.7094	Vocational training or specialized baccalaureate	Employed		No	192	No	WT	Not vaccinated prior to infection		Non-vaccinated	Non-vaccinated	Yes	2	1-2 symptoms	2 symptoms	Mild	Yes	No	No	No	No	No	No	No	No	No	No	No	No	No	No	No	No	No	No	No	No	Yes	No	Cluster 2
107	58	female	ZSAC	ZH	No	No	No	Non-smoker	23.0518	Vocational training or specialized baccalaureate	Employed	>12'000 CHF	No	183	No	WT	Not vaccinated prior to infection		Non-vaccinated	Non-vaccinated	No	0	No symptoms	No symptoms	No symptoms	No	No	No	No	No	No	No	No	No	No	No	No	No	No	No	No	No	No	No	No	No	No	No
108	43	female	CI	ZH	No	No	No	Ex-smoker	23.3067	Vocational training or specialized baccalaureate	Retired	6'000 - 12'000 CHF	No	160	No	Delta	Vaccinated prior to infection	mRNA	<6 months	1-2 doses	No	0	No symptoms	No symptoms	No symptoms	No	No	No	No	No	No	No	No	No	No	No	No	No	No	No	No	No	No	No	No	No	No	No
109	43	male	ZSAC	ZH	No	No	No	Non-smoker	22.5306	University	Employed	>12'000 CHF	No	184	No	WT	Not vaccinated prior to infection		Non-vaccinated	Non-vaccinated	No	0	No symptoms	No symptoms	No symptoms	No	No	No	No	No	No	No	No	No	No	No	No	No	No	No	No	No	No	No	No	No	No	No
110	26	female	ZSAC	ZH	No	No	No	Non-smoker	20.1956	Vocational training or specialized baccalaureate	Employed	6'000 - 12'000 CHF	No	182	No	WT	Not vaccinated prior to infection		Non-vaccinated	Non-vaccinated	No	0	No symptoms	No symptoms	No symptoms	No	No	No	No	No	No	No	No	No	No	No	No	No	No	No	No	No	No	No	No	No	No	No
111	37	female	CI	ZH	Yes	Yes	No	Smoker	25.763	Vocational training or specialized baccalaureate	Unemployed or other	6'000 - 12'000 CHF	Yes	210	No	Delta	Not vaccinated prior to infection		Non-vaccinated	Non-vaccinated	No	0	No symptoms	No symptoms	No symptoms	No	No	No	No	No	No	No	No	No	No	No	No	No	No	No	No	No	No	No	No	No	No	No
112	32	male	ZSAC	ZH	No	No	No	Non-smoker	27.4717	University	Employed	<6'000 CHF	No	188	No	WT	Not vaccinated prior to infection		Non-vaccinated	Non-vaccinated	No	0	No symptoms	No symptoms	No symptoms	No	No	No	No	No	No	No	No	No	No	No	No	No	No	No	No	No	No	No	No	No	No	No
113	54	male	ZSAC	ZH	Yes	No	No	Non-smoker	22.9819	Higher technical school or college	Employed	6'000 - 12'000 CHF	No	183	No	WT	Not vaccinated prior to infection		Non-vaccinated	Non-vaccinated	No	0	No symptoms	No symptoms	No symptoms	No	No	No	No	No	No	No	No	No	No	No	No	No	No	No	No	No	No	No	No	No	No	No
114	22	female	CI	ZH	No	No	No	Non-smoker	21.7738	Vocational training or specialized baccalaureate	Student	6'000 - 12'000 CHF	Yes	227	No	Delta	Not vaccinated prior to infection		Non-vaccinated	Non-vaccinated	No	0	No symptoms	No symptoms	No symptoms	No	No	No	No	No	No	No	No	No	No	No	No	No	No	No	No	No	No	No	No	No	No	No
115	62	female	ZSAC	ZH	No	No	No	Ex-smoker	22.9481	Vocational training or specialized baccalaureate	Employed	6'000 - 12'000 CHF	No	182	No	WT	Not vaccinated prior to infection		Non-vaccinated	Non-vaccinated	No	0	No symptoms	No symptoms	No symptoms	No	No	No	No	No	No	No	No	No	No	No	No	No	No	No	No	No	No	No	No	No	No	No
116	22	female	ZSAC	ZH	No	No	No	Non-smoker	22.6562	Vocational training or specialized baccalaureate	Student	<6'000 CHF	No	190	No	WT	Not vaccinated prior to infection		Non-vaccinated	Non-vaccinated	No	0	No symptoms	No symptoms	No symptoms	No	No	No	No	No	No	No	No	No	No	No	No	No	No	No	No	No	No	No	No	No	No	No
117	70	male	ZSAC	ZH	No	No	No	Ex-smoker	26.493	Vocational training or specialized baccalaureate	Retired	6'000 - 12'000 CHF	No	182	No	WT	Not vaccinated prior to infection		Non-vaccinated	Non-vaccinated	Yes	3	3-5 symptoms	0 or 1 symptom	Mild	No	No	Yes	No	No	No	Yes	Yes	No	No	No	No	No	No	No	No	No	No	No	No	No	No	No	Cluster 1
118	82	male	ZSAC	ZH	Yes	No	Yes	Ex-smoker	27.8132	Vocational training or specialized baccalaureate	Retired	6'000 - 12'000 CHF	No	183	No	WT	Not vaccinated prior to infection		Non-vaccinated	Non-vaccinated	Yes	4	3-5 symptoms	2 symptoms	Mild	No	No	Yes	No	No	Yes	No	Yes	No	No	No	Yes	No	No	No	No	No	No	No	No	No	No	No	Cluster 1
119	65	male	ZSAC	ZH	Yes	No	No	Ex-smoker	25.9924	Vocational training or specialized baccalaureate	Employed	<6'000 CHF	No	184	Yes	WT	Not vaccinated prior to infection		Non-vaccinated	Non-vaccinated	Yes	2	1-2 symptoms	0 or 1 symptom	Mild	No	No	Yes	No	No	No	No	Yes	No	No	No	No	No	No	No	No	No	No	No	No	No	No	No	Cluster 1
120	42	female	ZSAC	ZH	No	No	No	Non-smoker	24.0741	University	Employed	<6'000 CHF	No	215	No	WT	Not vaccinated prior to infection		Non-vaccinated	Non-vaccinated	No	0	No symptoms	No symptoms	No symptoms	No	No	No	No	No	No	No	No	No	No	No	No	No	No	No	No	No	No	No	No	No	No	No
121	29	male	ZSAC	ZH	No	No	No	Non-smoker	20.7157	Higher technical school or college	Employed	6'000 - 12'000 CHF	No	184	No	WT	Not vaccinated prior to infection		Non-vaccinated	Non-vaccinated	No	0	No symptoms	No symptoms	No symptoms	No	No	No	No	No	No	No	No	No	No	No	No	No	No	No	No	No	No	No	No	No	No	No
122	66	male	ZSAC	ZH	No	No	No	Non-smoker	26.2966	Vocational training or specialized baccalaureate	Retired	6'000 - 12'000 CHF	No	184	No	WT	Not vaccinated prior to infection		Non-vaccinated	Non-vaccinated	No	0	No symptoms	No symptoms	No symptoms	No	No	No	No	No	No	No	No	No	No	No	No	No	No	No	No	No	No	No	No	No	No	No
123	77	male	ZSAC	ZH	Yes	No	Yes	Ex-smoker	29.668	University	Employed	6'000 - 12'000 CHF	No	184	Yes	WT	Not vaccinated prior to infection		Non-vaccinated	Non-vaccinated	No	0	No symptoms	No symptoms	No symptoms	No	No	No	No	No	No	No	No	No	No	No	No	No	No	No	No	No	No	No	No	No	No	No
124	28	female	ZSAC	ZH	No	No	No	Ex-smoker	20.1956	Vocational training or specialized baccalaureate	Employed	6'000 - 12'000 CHF	No	191	No	WT	Not vaccinated prior to infection		Non-vaccinated	Non-vaccinated	No	0	No symptoms	No symptoms	No symptoms	No	No	No	No	No	No	No	No	No	No	No	No	No	No	No	No	No	No	No	No	No	No	No
125	32	female	ZSAC	ZH	No	No	No	Non-smoker	23.634	University	Employed	>12'000 CHF	No	186	No	WT	Not vaccinated prior to infection		Non-vaccinated	Non-vaccinated	Yes	1	1-2 symptoms	0 or 1 symptom	Mild	No	No	No	Yes	No	No	No	No	No	No	No	No	No	No	No	No	No	No	No	No	No	No	No	Cluster 1
126	56	female	ZSAC	ZH	Yes	No	No	Ex-smoker	31.9559	Vocational training or specialized baccalaureate	Employed	<6'000 CHF	No	182	No	WT	Not vaccinated prior to infection		Non-vaccinated	Non-vaccinated	No	0	No symptoms	No symptoms	No symptoms	No	No	No	No	No	No	No	No	No	No	No	No	No	No	No	No	No	No	No	No	No	No	No
127	25	male	CI	TI	No	No	No	Non-smoker	23.6476	Vocational training or specialized baccalaureate	Student	6'000 - 12'000 CHF	No	187	No	Omicron	Vaccinated prior to infection	mRNA	≥6 months	1-2 doses	No	0	No symptoms	No symptoms	No symptoms	No	No	No	No	No	No	No	No	No	No	No	No	No	No	No	No	No	No	No	No	No	No	No
128	34	male	CI	TI	No	No	No	Non-smoker	22.0932	University	Retired	>12'000 CHF	No	178	No	Omicron	Vaccinated prior to infection	mRNA	≥6 months	1-2 doses	Yes	3	3-5 symptoms	0 or 1 symptom	Mild	No	No	Yes	No	No	No	No	Yes	Yes	No	No	No	No	No	No	No	No	No	No	No	No	No	No	Cluster 4
129	31	male	ZSAC	ZH	Yes	No	No	Smoker		Vocational training or specialized baccalaureate	Student	<6'000 CHF	No	186	No	WT	Not vaccinated prior to infection		Non-vaccinated	Non-vaccinated	No	0	No symptoms	No symptoms	No symptoms	No	No	No	No	No	No	No	No	No	No	No	No	No	No	No	No	No	No	No	No	No	No	No
130	59	male	ZSAC	ZH	No	No	No	Non-smoker	33.8566	Higher technical school or college	Unemployed or other	>12'000 CHF	No	210	No	WT	Not vaccinated prior to infection		Non-vaccinated	Non-vaccinated	No	0	No symptoms	No symptoms	No symptoms	No	No	No	No	No	No	No	No	No	No	No	No	No	No	No	No	No	No	No	No	No	No	No
131	43	female	CI	ZH	No	No	No	Smoker	19.8347	Vocational training or specialized baccalaureate	Retired	<6'000 CHF	No	177	No	Omicron	Not vaccinated prior to infection		Non-vaccinated	Non-vaccinated	Yes	13	6+ symptoms	2+ symptoms	Severe	Yes	No	Yes	Yes	No	Yes	Yes	Yes	Yes	Yes	Yes	Yes	No	No	Yes	No	Yes	No	No	No	No	No	Yes	Cluster 4
132	73	female	ZSAC	ZH	No	No	No	Ex-smoker	19.5965	Vocational training or specialized baccalaureate	Employed	<6'000 CHF	No	182	No	WT	Not vaccinated prior to infection		Non-vaccinated	Non-vaccinated	No	0	No symptoms	No symptoms	No symptoms	No	No	No	No	No	No	No	No	No	No	No	No	No	No	No	No	No	No	No	No	No	No	No
133	77	male	ZSAC	ZH	No	No	No	Smoker	24.1588	Vocational training or specialized baccalaureate	Retired	<6'000 CHF	No	184	No	WT	Not vaccinated prior to infection		Non-vaccinated	Non-vaccinated	Yes	9	6+ symptoms	2+ symptoms	Severe	No	No	Yes	No	No	No	No	Yes	Yes	No	No	Yes	No	No	Yes	Yes	Yes	No	No	No	Yes	Yes	No	Cluster 4
134	49	male	ZSAC	ZH	Yes	Yes	No	Non-smoker	25.5354	University	Employed	6'000 - 12'000 CHF	No	187	No	WT	Not vaccinated prior to infection		Non-vaccinated	Non-vaccinated	No	0	No symptoms	No symptoms	No symptoms	No	No	No	No	No	No	No	No	No	No	No	No	No	No	No	No	No	No	No	No	No	No	No
135	19	female	ZSAC	ZH	No	No	No	Non-smoker	22.4082	Vocational training or specialized baccalaureate	Student	<6'000 CHF	No	182	No	WT	Not vaccinated prior to infection		Non-vaccinated	Non-vaccinated	No	0	No symptoms	No symptoms	No symptoms	No	No	No	No	No	No	No	No	No	No	No	No	No	No	No	No	No	No	No	No	No	No	No
136	67	male	ZSAC	ZH	Yes	No	Yes	Ex-smoker	32.1799	Vocational training or specialized baccalaureate	Retired	<6'000 CHF	No	183	No	WT	Not vaccinated prior to infection		Non-vaccinated	Non-vaccinated	No	0	No symptoms	No symptoms	No symptoms	No	No	No	No	No	No	No	No	No	No	No	No	No	No	No	No	No	No	No	No	No	No	No
137	72	male	ZSAC	ZH	No	No	No	Ex-smoker	27.6095	Vocational training or specialized baccalaureate	Retired	6'000 - 12'000 CHF	No	183	No	WT	Not vaccinated prior to infection		Non-vaccinated	Non-vaccinated	No	0	No symptoms	No symptoms	No symptoms	No	No	No	No	No	No	No	No	No	No	No	No	No	No	No	No	No	No	No	No	No	No	No
138	42	female	ZSAC	ZH	Yes	No	Yes	Ex-smoker	19.8141	Vocational training or specialized baccalaureate	Employed	6'000 - 12'000 CHF	No	185	No	WT	Not vaccinated prior to infection		Non-vaccinated	Non-vaccinated	No	0	No symptoms	No symptoms	No symptoms	No	No	No	No	No	No	No	No	No	No	No	No	No	No	No	No	No	No	No	No	No	No	No
139	43	male	ZSAC	ZH	No	No	No	Ex-smoker	25.7117	Vocational training or specialized baccalaureate	Employed	6'000 - 12'000 CHF	No	186	No	WT	Not vaccinated prior to infection		Non-vaccinated	Non-vaccinated	No	0	No symptoms	No symptoms	No symptoms	No	No	No	No	No	No	No	No	No	No	No	No	No	No	No	No	No	No	No	No	No	No	No
140	54	female	ZSAC	ZH	No	No	No	Ex-smoker	21.3382	Vocational training or specialized baccalaureate	Employed	<6'000 CHF	No	187	No	WT	Not vaccinated prior to infection		Non-vaccinated	Non-vaccinated	No	0	No symptoms	No symptoms	No symptoms	No	No	No	No	No	No	No	No	No	No	No	No	No	No	No	No	No	No	No	No	No	No	No
141	17	male	CI	ZH	No	No	No	Non-smoker	21.7365	None or mandatory school	Student	>12'000 CHF	No	178	No	Omicron	Vaccinated prior to infection	mRNA	<6 months	1-2 doses	No	0	No symptoms	No symptoms	No symptoms	No	No	No	No	No	No	No	No	No	No	No	No	No	No	No	No	No	No	No	No	No	No	No
142	26	male	ZSAC	ZH	Yes	Yes	No	Non-smoker	26.5928	Vocational training or specialized baccalaureate	Employed	6'000 - 12'000 CHF	No	195	No	WT	Not vaccinated prior to infection		Non-vaccinated	Non-vaccinated	No	0	No symptoms	No symptoms	No symptoms	No	No	No	No	No	No	No	No	No	No	No	No	No	No	No	No	No	No	No	No	No	No	No
143	27	male	CI	ZH	No	No	No	Non-smoker	25.1278	University	Retired	<6'000 CHF	No	192	No	Omicron	Vaccinated prior to infection	mRNA	<6 months	1-2 doses	No	0	No symptoms	No symptoms	No symptoms	No	No	No	No	No	No	No	No	No	No	No	No	No	No	No	No	No	No	No	No	No	No	No
144	67	male	ZSAC	ZH	No	No	No	Non-smoker	23.9995	University	Retired	>12'000 CHF	No	184	No	WT	Not vaccinated prior to infection		Non-vaccinated	Non-vaccinated	No	0	No symptoms	No symptoms	No symptoms	No	No	No	No	No	No	No	No	No	No	No	No	No	No	No	No	No	No	No	No	No	No	No
145	53	female	ZSAC	ZH	No	No	No	Non-smoker	28.5483	Vocational training or specialized baccalaureate	Unemployed or other	6'000 - 12'000 CHF	No	182	No	WT	Not vaccinated prior to infection		Non-vaccinated	Non-vaccinated	Yes	3	3-5 symptoms	0 or 1 symptom	Mild	Yes	No	No	No	No	No	Yes	No	No	No	No	No	No	No	No	No	No	No	No	No	No	No	Yes	Cluster 1
146	40	female	ZSAC	ZH	No	No	No	Non-smoker	19.6052	University	Employed	6'000 - 12'000 CHF	No	189	No	WT	Not vaccinated prior to infection		Non-vaccinated	Non-vaccinated	Yes	1	1-2 symptoms	0 or 1 symptom	Mild	No	No	No	No	No	No	No	No	No	No	No	Yes	No	No	No	No	No	No	No	No	No	No	No	Cluster 1
147	71	male	ZSAC	ZH	Yes	No	No	Non-smoker	25.9095	Vocational training or specialized baccalaureate	Retired	6'000 - 12'000 CHF	No	183	No	WT	Not vaccinated prior to infection		Non-vaccinated	Non-vaccinated	No	0	No symptoms	No symptoms	No symptoms	No	No	No	No	No	No	No	No	No	No	No	No	No	No	No	No	No	No	No	No	No	No	No
148	73	male	ZSAC	ZH	No	No	No	Non-smoker	33.6593	Vocational training or specialized baccalaureate	Retired	6'000 - 12'000 CHF	No	183	No	WT	Not vaccinated prior to infection		Non-vaccinated	Non-vaccinated	No	0	No symptoms	No symptoms	No symptoms	No	No	No	No	No	No	No	No	No	No	No	No	No	No	No	No	No	No	No	No	No	No	No
149	32	female	ZSAC	ZH	Yes	Yes	No	Non-smoker	23.634	Higher technical school or college	Employed	<6'000 CHF	No	189	No	WT	Not vaccinated prior to infection		Non-vaccinated	Non-vaccinated	Yes	2	1-2 symptoms	0 or 1 symptom	Mild	No	No	No	No	No	No	No	No	No	No	No	Yes	No	Yes	No	No	No	No	No	No	No	No	No	Cluster 1
150	34	male	ZSAC	ZH	No	No	No	Non-smoker	19.5354	Vocational training or specialized baccalaureate	Employed	6'000 - 12'000 CHF	No	199	No	WT	Not vaccinated prior to infection		Non-vaccinated	Non-vaccinated	No	0	No symptoms	No symptoms	No symptoms	No	No	No	No	No	No	No	No	No	No	No	No	No	No	No	No	No	No	No	No	No	No	No
151	71	female	ZSAC	ZH	No	No	No	Non-smoker	18.5901	Vocational training or specialized baccalaureate	Retired	6'000 - 12'000 CHF	No	182	No	WT	Not vaccinated prior to infection		Non-vaccinated	Non-vaccinated	No	0	No symptoms	No symptoms	No symptoms	No	No	No	No	No	No	No	No	No	No	No	No	No	No	No	No	No	No	No	No	No	No	No
152	69	male	ZSAC	ZH	No	No	No	Non-smoker	25.7371	Higher technical school or college	Retired	6'000 - 12'000 CHF	No	182	No	WT	Not vaccinated prior to infection		Non-vaccinated	Non-vaccinated	No	0	No symptoms	No symptoms	No symptoms	No	No	No	No	No	No	No	No	No	No	No	No	No	No	No	No	No	No	No	No	No	No	No
153	29	male	CI	ZH	No	No	No	Non-smoker	21.9136	University	Retired	6'000 - 12'000 CHF	No	188	No	Omicron	Vaccinated prior to infection	mRNA	≥6 months	1-2 doses	No	0	No symptoms	No symptoms	No symptoms	No	No	No	No	No	No	No	No	No	No	No	No	No	No	No	No	No	No	No	No	No	No	No
154	60	female	ZSAC	ZH	Yes	No	No	Ex-smoker	23.0518	Vocational training or specialized baccalaureate	Employed	<6'000 CHF	No	184	No	WT	Not vaccinated prior to infection		Non-vaccinated	Non-vaccinated	Yes	1	1-2 symptoms	0 or 1 symptom	Mild	No	No	No	No	No	No	No	No	No	No	No	No	No	No	No	No	No	Yes	No	No	No	No	No	Cluster 1
155	37	female	ZSAC	ZH	No	No	No	Non-smoker	22.2063	University	Employed	>12'000 CHF	No	184	No	WT	Not vaccinated prior to infection		Non-vaccinated	Non-vaccinated	No	0	No symptoms	No symptoms	No symptoms	No	No	No	No	No	No	No	No	No	No	No	No	No	No	No	No	No	No	No	No	No	No	No
156	48	female	CI	TI	No	No	No	Ex-smoker	22.231	Vocational training or specialized baccalaureate	Retired	6'000 - 12'000 CHF	Yes	185	No	Delta					No	0	No symptoms	No symptoms	No symptoms	No	No	No	No	No	No	No	No	No	No	No	No	No	No	No	No	No	No	No	No	No	No	No
157	37	female	ZSAC	ZH	No	No	No	Non-smoker	21.847	University	Employed		No	183	No	WT	Not vaccinated prior to infection		Non-vaccinated	Non-vaccinated	Yes	1	1-2 symptoms	0 or 1 symptom	Mild	No	No	No	No	No	No	No	No	No	No	No	Yes	No	No	No	No	No	No	No	No	No	No	No	Cluster 1
158	73	female	ZSAC	ZH	Yes	No	Yes	Ex-smoker	23.0701	University	Retired	>12'000 CHF	No	186	No	WT	Not vaccinated prior to infection		Non-vaccinated	Non-vaccinated	Yes	4	3-5 symptoms	2+ symptoms	Moderate	Yes	Yes	Yes	No	Yes	No	No	No	No	No	No	No	No	No	No	No	No	No	No	No	No	No	No	Cluster 3
159	50	female	ZSAC	ZH	No	No	No	Ex-smoker	18.4139	University	Unemployed or other	>12'000 CHF	No	183	No	WT	Not vaccinated prior to infection		Non-vaccinated	Non-vaccinated	Yes	2	1-2 symptoms	0 or 1 symptom	Mild	No	No	No	No	No	No	No	No	No	No	No	Yes	No	No	No	No	No	No	No	Yes	No	No	No	Cluster 1
160	67	male	ZSAC	ZH	Yes	No	No	Ex-smoker	27.7447	University	Retired	6'000 - 12'000 CHF	No	184	No	WT	Not vaccinated prior to infection		Non-vaccinated	Non-vaccinated	No	0	No symptoms	No symptoms	No symptoms	No	No	No	No	No	No	No	No	No	No	No	No	No	No	No	No	No	No	No	No	No	No	No
161	34	female	CI	TI	No	No	No	Non-smoker	19.1327	University	Unemployed or other	6'000 - 12'000 CHF	No	151	No	Omicron	Vaccinated prior to infection	mRNA	≥6 months	1-2 doses	No	0	No symptoms	No symptoms	No symptoms	No	No	No	No	No	No	No	No	No	No	No	No	No	No	No	No	No	No	No	No	No	No	No
162	48	female	CI	TI	Yes	No	No	Non-smoker	41.5332	University	Unemployed or other	6'000 - 12'000 CHF	No	154	No	Omicron	Vaccinated prior to infection	mRNA	<6 months	3 doses	No	0	No symptoms	No symptoms	No symptoms	No	No	No	No	No	No	No	No	No	No	No	No	No	No	No	No	No	No	No	No	No	No	No
163	76	male	ZSAC	ZH	No	No	No	Ex-smoker	23.8367	Vocational training or specialized baccalaureate	Unemployed or other	6'000 - 12'000 CHF	No	182	No	WT	Not vaccinated prior to infection		Non-vaccinated	Non-vaccinated	No	0	No symptoms	No symptoms	No symptoms	No	No	No	No	No	No	No	No	No	No	No	No	No	No	No	No	No	No	No	No	No	No	No
164	23	female	ZSAC	ZH	No	No	No	Non-smoker	24.6181	Vocational training or specialized baccalaureate	Employed	<6'000 CHF	No	184	No	WT	Not vaccinated prior to infection		Non-vaccinated	Non-vaccinated	No	0	No symptoms	No symptoms	No symptoms	No	No	No	No	No	No	No	No	No	No	No	No	No	No	No	No	No	No	No	No	No	No	No
165	41	male	ZSAC	ZH	No	No	No	Non-smoker	22.8374	University	Employed	>12'000 CHF	No	185	No	WT	Not vaccinated prior to infection		Non-vaccinated	Non-vaccinated	No	0	No symptoms	No symptoms	No symptoms	No	No	No	No	No	No	No	No	No	No	No	No	No	No	No	No	No	No	No	No	No	No	No
166	44	male	ZSAC	ZH	No	No	No	Ex-smoker	31.6991	Vocational training or specialized baccalaureate	Employed	>12'000 CHF	No	182	No	WT	Not vaccinated prior to infection		Non-vaccinated	Non-vaccinated	No	0	No symptoms	No symptoms	No symptoms	No	No	No	No	No	No	No	No	No	No	No	No	No	No	No	No	No	No	No	No	No	No	No
167	49	male	ZSAC	ZH	No	No	No	Ex-smoker	22.694	Vocational training or specialized baccalaureate	Employed	>12'000 CHF	No	182	No	WT	Not vaccinated prior to infection		Non-vaccinated	Non-vaccinated	No	0	No symptoms	No symptoms	No symptoms	No	No	No	No	No	No	No	No	No	No	No	No	No	No	No	No	No	No	No	No	No	No	No
168	31	female	ZSAC	ZH	No	No	No	Non-smoker	28.4091	Higher technical school or college	Employed	>12'000 CHF	No	190	No	WT	Not vaccinated prior to infection		Non-vaccinated	Non-vaccinated	No	0	No symptoms	No symptoms	No symptoms	No	No	No	No	No	No	No	No	No	No	No	No	No	No	No	No	No	No	No	No	No	No	No
169	25	male	CI	TI	No	No	No	Non-smoker	24.2215	Vocational training or specialized baccalaureate	Retired	<6'000 CHF	Yes	189	No	Omicron	Vaccinated prior to infection	mRNA	≥6 months	1-2 doses	No	0	No symptoms	No symptoms	No symptoms	No	No	No	No	No	No	No	No	No	No	No	No	No	No	No	No	No	No	No	No	No	No	No
170	73	female	ZSAC	ZH	No	No	No	Non-smoker	22.7732	Vocational training or specialized baccalaureate	Employed	<6'000 CHF	No	185	No	WT	Not vaccinated prior to infection		Non-vaccinated	Non-vaccinated	Yes	6	6+ symptoms	0 or 1 symptom	Mild	No	Yes	No	Yes	No	Yes	No	No	No	No	Yes	No	No	No	No	No	Yes	No	No	No	No	No	Yes	Cluster 3
171	50	male	ZSAC	ZH	No	No	No	Smoker	23.3563	Higher technical school or college	Employed	>12'000 CHF	No	196	No	WT	Not vaccinated prior to infection		Non-vaccinated	Non-vaccinated	No	0	No symptoms	No symptoms	No symptoms	No	No	No	No	No	No	No	No	No	No	No	No	No	No	No	No	No	No	No	No	No	No	No
172	56	female	ZSAC	ZH	No	No	No	Non-smoker	25.7117	Vocational training or specialized baccalaureate	Employed	<6'000 CHF	No	182	No	WT	Not vaccinated prior to infection		Non-vaccinated	Non-vaccinated	No	0	No symptoms	No symptoms	No symptoms	No	No	No	No	No	No	No	No	No	No	No	No	No	No	No	No	No	No	No	No	No	No	No
173	39	female	ZSAC	ZH	No	No	No	Non-smoker	22.231	University	Unemployed or other	<6'000 CHF	No	183	No	WT	Not vaccinated prior to infection		Non-vaccinated	Non-vaccinated	Yes	7	6+ symptoms	2+ symptoms	Mild	Yes	Yes	Yes	Yes	No	Yes	Yes	No	No	No	No	Yes	No	No	No	No	No	No	No	No	No	No	No	Cluster 3
174	72	male	ZSAC	ZH	No	No	No	Non-smoker	24.4473	Vocational training or specialized baccalaureate	Retired	<6'000 CHF	No	184	No	WT	Not vaccinated prior to infection		Non-vaccinated	Non-vaccinated	Yes	1	1-2 symptoms	0 or 1 symptom	Mild	Yes	No	No	No	No	No	No	No	No	No	No	No	No	No	No	No	No	No	No	No	No	No	No	Cluster 1
175	76	male	CI	ZH	Yes	No	Yes	Ex-smoker	26.9896	Vocational training or specialized baccalaureate	Employed	<6'000 CHF	No	173	Yes	Delta	Vaccinated prior to infection	mRNA	<6 months	1-2 doses	No	0	No symptoms	No symptoms	No symptoms	No	No	No	No	No	No	No	No	No	No	No	No	No	No	No	No	No	No	No	No	No	No	No
176	24	male	ZSAC	ZH	No	No	No	Non-smoker	22.2041	Vocational training or specialized baccalaureate	Employed	<6'000 CHF	No	182	No	WT	Not vaccinated prior to infection		Non-vaccinated	Non-vaccinated	No	0	No symptoms	No symptoms	No symptoms	No	No	No	No	No	No	No	No	No	No	No	No	No	No	No	No	No	No	No	No	No	No	No
177	69	female	ZSAC	ZH	No	No	No	Smoker	18.3594	Vocational training or specialized baccalaureate	Retired	6'000 - 12'000 CHF	No	184	No	WT	Not vaccinated prior to infection		Non-vaccinated	Non-vaccinated	No	0	No symptoms	No symptoms	No symptoms	No	No	No	No	No	No	No	No	No	No	No	No	No	No	No	No	No	No	No	No	No	No	No
178	33	male	ZSAC	ZH	No	No	No	Non-smoker	24.5089	Vocational training or specialized baccalaureate	Employed	6'000 - 12'000 CHF	No	185	No	WT	Not vaccinated prior to infection		Non-vaccinated	Non-vaccinated	No	0	No symptoms	No symptoms	No symptoms	No	No	No	No	No	No	No	No	No	No	No	No	No	No	No	No	No	No	No	No	No	No	No
179	63	male	ZSAC	ZH	No	No	No	Ex-smoker	29.9383	University	Retired	6'000 - 12'000 CHF	No	185	No	WT	Not vaccinated prior to infection		Non-vaccinated	Non-vaccinated	No	0	No symptoms	No symptoms	No symptoms	No	No	No	No	No	No	No	No	No	No	No	No	No	No	No	No	No	No	No	No	No	No	No
180	65	female	ZSAC	ZH	No	No	No	Non-smoker	29.0006	Vocational training or specialized baccalaureate	Retired	<6'000 CHF	No	182	No	WT	Not vaccinated prior to infection		Non-vaccinated	Non-vaccinated	No	0	No symptoms	No symptoms	No symptoms	No	No	No	No	No	No	No	No	No	No	No	No	No	No	No	No	No	No	No	No	No	No	No
181	77	male	ZSAC	ZH	No	No	No	Non-smoker	26.449	Vocational training or specialized baccalaureate	Retired	<6'000 CHF	No	189	No	WT	Not vaccinated prior to infection		Non-vaccinated	Non-vaccinated	No	0	No symptoms	No symptoms	No symptoms	No	No	No	No	No	No	No	No	No	No	No	No	No	No	No	No	No	No	No	No	No	No	No
182	73	female	ZSAC	ZH	No	No	No	Non-smoker	23.3556	Higher technical school or college	Retired	6'000 - 12'000 CHF	No	184	No	WT	Not vaccinated prior to infection		Non-vaccinated	Non-vaccinated	Yes	1	1-2 symptoms	0 or 1 symptom	Mild	No	No	Yes	No	No	No	No	No	No	No	No	No	No	No	No	No	No	No	No	No	No	No	No	Cluster 1
183	36	female	CI	TI	No	No	No	Non-smoker	22.7583	University	Retired	6'000 - 12'000 CHF	No	175	No	Omicron	Vaccinated prior to infection	mRNA	<6 months	1-2 doses	No	0	No symptoms	No symptoms	No symptoms	No	No	No	No	No	No	No	No	No	No	No	No	No	No	No	No	No	No	No	No	No	No	No
184	66	female	ZSAC	ZH	No	No	No	Non-smoker	23.5172	Vocational training or specialized baccalaureate	Retired	6'000 - 12'000 CHF	No	182	No	WT	Not vaccinated prior to infection		Non-vaccinated	Non-vaccinated	No	0	No symptoms	No symptoms	No symptoms	No	No	No	No	No	No	No	No	No	No	No	No	No	No	No	No	No	No	No	No	No	No	No
185	21	female	CI	TI	No	No	No	Non-smoker	20.3125	Vocational training or specialized baccalaureate	Retired	<6'000 CHF	No	169	No	Omicron	Vaccinated prior to infection	mRNA	≥6 months	1-2 doses	No	0	No symptoms	No symptoms	No symptoms	No	No	No	No	No	No	No	No	No	No	No	No	No	No	No	No	No	No	No	No	No	No	No
186	25	female	ZSAC	ZH	No	No	No	Non-smoker	20.3244	University	Employed	<6'000 CHF	No	193	No	WT	Not vaccinated prior to infection		Non-vaccinated	Non-vaccinated	No	0	No symptoms	No symptoms	No symptoms	No	No	No	No	No	No	No	No	No	No	No	No	No	No	No	No	No	No	No	No	No	No	No
187	79	male	ZSAC	ZH	No	No	No	Non-smoker	25.3069	University	Retired	>12'000 CHF	No	182	No	WT	Not vaccinated prior to infection		Non-vaccinated	Non-vaccinated	No	0	No symptoms	No symptoms	No symptoms	No	No	No	No	No	No	No	No	No	No	No	No	No	No	No	No	No	No	No	No	No	No	No
188	43	male	ZSAC	ZH	No	No	No	Ex-smoker	27.7148	Vocational training or specialized baccalaureate	Employed	6'000 - 12'000 CHF	No	183	No	WT	Not vaccinated prior to infection		Non-vaccinated	Non-vaccinated	No	0	No symptoms	No symptoms	No symptoms	No	No	No	No	No	No	No	No	No	No	No	No	No	No	No	No	No	No	No	No	No	No	No
189	18	female	ZSAC	ZH	No	No	No	Non-smoker	24.2587	Vocational training or specialized baccalaureate	Student	<6'000 CHF	No	184	No	WT	Not vaccinated prior to infection		Non-vaccinated	Non-vaccinated	No	0	No symptoms	No symptoms	No symptoms	No	No	No	No	No	No	No	No	No	No	No	No	No	No	No	No	No	No	No	No	No	No	No
190	71	female	ZSAC	ZH	No	No	No	Non-smoker	30.1162	Vocational training or specialized baccalaureate	Retired	<6'000 CHF	No	190	No	WT	Not vaccinated prior to infection		Non-vaccinated	Non-vaccinated	Yes	7	6+ symptoms	0 or 1 symptom	Moderate	No	No	No	Yes	No	Yes	No	No	No	No	Yes	No	No	No	Yes	No	No	No	Yes	Yes	Yes	No	No	Cluster 3
191	68	male	ZSAC	ZH	No	No	No	Non-smoker	27.6817	Vocational training or specialized baccalaureate	Retired	6'000 - 12'000 CHF	No	187	No	WT	Not vaccinated prior to infection		Non-vaccinated	Non-vaccinated	Yes	1	1-2 symptoms	0 or 1 symptom	Mild	No	No	No	No	No	No	No	No	No	No	No	Yes	No	No	No	No	No	No	No	No	No	No	No	Cluster 1
192	80	male	ZSAC	ZH	Yes	No	Yes	Ex-smoker	31.5221	Vocational training or specialized baccalaureate	Retired	<6'000 CHF	No	193	No	WT	Not vaccinated prior to infection		Non-vaccinated	Non-vaccinated	No	0	No symptoms	No symptoms	No symptoms	No	No	No	No	No	No	No	No	No	No	No	No	No	No	No	No	No	No	No	No	No	No	No
193	65	female	ZSAC	ZH	Yes	No	No	Non-smoker	21.7193	None or mandatory school	Retired	<6'000 CHF	No	182	No	WT	Not vaccinated prior to infection		Non-vaccinated	Non-vaccinated	Yes	1	1-2 symptoms	0 or 1 symptom	Mild	No	No	Yes	No	No	No	No	No	No	No	No	No	No	No	No	No	No	No	No	No	No	No	No	Cluster 1
194	65	female	ZSAC	ZH	Yes			Non-smoker	21.7784	Vocational training or specialized baccalaureate	Retired	6'000 - 12'000 CHF	No	182	No	WT	Not vaccinated prior to infection		Non-vaccinated	Non-vaccinated	No	0	No symptoms	No symptoms	No symptoms	No	No	No	No	No	No	No	No	No	No	No	No	No	No	No	No	No	No	No	No	No	No	No
195	47	male	ZSAC	ZH	No	No	No	Smoker	25.3593	Higher technical school or college	Employed	>12'000 CHF	No	184	No	WT	Not vaccinated prior to infection		Non-vaccinated	Non-vaccinated	Yes	3	3-5 symptoms	0 or 1 symptom	Mild	Yes	No	No	No	No	Yes	No	Yes	No	No	No	No	No	No	No	No	No	No	No	No	No	No	No	Cluster 1
196	28	female	ZSAC	ZH	No	No	No	Non-smoker	20.7008	University	Unemployed or other	<6'000 CHF	No	184	No	WT	Not vaccinated prior to infection		Non-vaccinated	Non-vaccinated	No	0	No symptoms	No symptoms	No symptoms	No	No	No	No	No	No	No	No	No	No	No	No	No	No	No	No	No	No	No	No	No	No	No
197	61	female	ZSAC	ZH	No	No	No	Ex-smoker	21.4109	Vocational training or specialized baccalaureate	Employed	6'000 - 12'000 CHF	No	185	No	WT	Not vaccinated prior to infection		Non-vaccinated	Non-vaccinated	No	0	No symptoms	No symptoms	No symptoms	No	No	No	No	No	No	No	No	No	No	No	No	No	No	No	No	No	No	No	No	No	No	No
198	68	female	ZSAC	ZH	No	No	No	Non-smoker	27.5312	Higher technical school or college	Retired	6'000 - 12'000 CHF	No	182	No	WT	Not vaccinated prior to infection		Non-vaccinated	Non-vaccinated	No	0	No symptoms	No symptoms	No symptoms	No	No	No	No	No	No	No	No	No	No	No	No	No	No	No	No	No	No	No	No	No	No	No
199	51	male	ZSAC	ZH	No	No	No	Smoker	25.0593	University	Employed	6'000 - 12'000 CHF	No	184	No	WT	Not vaccinated prior to infection		Non-vaccinated	Non-vaccinated	No	0	No symptoms	No symptoms	No symptoms	No	No	No	No	No	No	No	No	No	No	No	No	No	No	No	No	No	No	No	No	No	No	No
200	66	female	ZSAC	ZH	Yes	No	No	Ex-smoker	20.5289	Higher technical school or college	Retired	6'000 - 12'000 CHF	No	183	No	WT	Not vaccinated prior to infection		Non-vaccinated	Non-vaccinated	No	0	No symptoms	No symptoms	No symptoms	No	No	No	No	No	No	No	No	No	No	No	No	No	No	No	No	No	No	No	No	No	No	No
201	21	female	CI	ZH	No	No	No	Non-smoker	22.0386	None or mandatory school	Student	<6'000 CHF	No	173	No	Omicron	Vaccinated prior to infection	mRNA	<6 months	3 doses	No	0	No symptoms	No symptoms	No symptoms	No	No	No	No	No	No	No	No	No	No	No	No	No	No	No	No	No	No	No	No	No	No	No
202	36	female	ZSAC	ZH	Yes	Yes	No	Smoker	25.4327	Vocational training or specialized baccalaureate	Employed	6'000 - 12'000 CHF	No	182	No	WT	Not vaccinated prior to infection		Non-vaccinated	Non-vaccinated	Yes	2	1-2 symptoms	0 or 1 symptom	Mild	No	No	No	No	No	No	No	No	No	No	No	No	Yes	No	No	No	No	No	No	No	No	Yes	No	Cluster 1
203	48	female	ZSAC	ZH	No	No	No	Non-smoker	63.2526	Vocational training or specialized baccalaureate	Employed	6'000 - 12'000 CHF	No	184	No	WT	Not vaccinated prior to infection		Non-vaccinated	Non-vaccinated	No	0	No symptoms	No symptoms	No symptoms	No	No	No	No	No	No	No	No	No	No	No	No	No	No	No	No	No	No	No	No	No	No	No
204	34	male	CI	TI	No	No	No	Non-smoker	25.3593	University	Retired	6'000 - 12'000 CHF	No	161	No	Delta	Vaccinated prior to infection	mRNA	<6 months	1-2 doses	No	0	No symptoms	No symptoms	No symptoms	No	No	No	No	No	No	No	No	No	No	No	No	No	No	No	No	No	No	No	No	No	No	No
205	19	female	CI	TI	No	No	No	Non-smoker	19.5312	None or mandatory school	Unemployed or other	>12'000 CHF	No	164	No	Omicron	Not vaccinated prior to infection		Non-vaccinated	Non-vaccinated	No	0	No symptoms	No symptoms	No symptoms	No	No	No	No	No	No	No	No	No	No	No	No	No	No	No	No	No	No	No	No	No	No	No
206	68	male	ZSAC	ZH	Yes	No	No	Non-smoker	22.8395	Vocational training or specialized baccalaureate	Retired	6'000 - 12'000 CHF	No	191	No	WT	Not vaccinated prior to infection		Non-vaccinated	Non-vaccinated	No	0	No symptoms	No symptoms	No symptoms	No	No	No	No	No	No	No	No	No	No	No	No	No	No	No	No	No	No	No	No	No	No	No
207	48	female	ZSAC	ZH	Yes	No	No	Ex-smoker	27.5482	Higher technical school or college	Employed	>12'000 CHF	No	183	No	WT	Not vaccinated prior to infection		Non-vaccinated	Non-vaccinated	No	0	No symptoms	No symptoms	No symptoms	No	No	No	No	No	No	No	No	No	No	No	No	No	No	No	No	No	No	No	No	No	No	No
208	73	male	ZSAC	ZH	No	No	No	Non-smoker	22.3214	Vocational training or specialized baccalaureate	Retired	6'000 - 12'000 CHF	No	183	No	WT	Not vaccinated prior to infection		Non-vaccinated	Non-vaccinated	No	0	No symptoms	No symptoms	No symptoms	No	No	No	No	No	No	No	No	No	No	No	No	No	No	No	No	No	No	No	No	No	No	No
209	55	female	ZSAC	ZH	Yes	No	No	Non-smoker	37.223	Vocational training or specialized baccalaureate	Employed	<6'000 CHF	No	186	No	WT	Not vaccinated prior to infection		Non-vaccinated	Non-vaccinated	No	0	No symptoms	No symptoms	No symptoms	No	No	No	No	No	No	No	No	No	No	No	No	No	No	No	No	No	No	No	No	No	No	No
210	60	male	ZSAC	ZH	No	No	No	Non-smoker	27.4406	University	Employed	6'000 - 12'000 CHF	No	184	No	WT	Not vaccinated prior to infection		Non-vaccinated	Non-vaccinated	No	0	No symptoms	No symptoms	No symptoms	No	No	No	No	No	No	No	No	No	No	No	No	No	No	No	No	No	No	No	No	No	No	No
211	62	female	ZSAC	ZH	Yes	No	Yes	Non-smoker	29.34	Vocational training or specialized baccalaureate	Employed	<6'000 CHF	No	184	No	WT	Not vaccinated prior to infection		Non-vaccinated	Non-vaccinated	No	0	No symptoms	No symptoms	No symptoms	No	No	No	No	No	No	No	No	No	No	No	No	No	No	No	No	No	No	No	No	No	No	No
212	58	female	ZSAC	ZH	Yes	No	No	Non-smoker	25.0762	Vocational training or specialized baccalaureate	Employed	<6'000 CHF	No	183	No	WT	Not vaccinated prior to infection		Non-vaccinated	Non-vaccinated	No	0	No symptoms	No symptoms	No symptoms	No	No	No	No	No	No	No	No	No	No	No	No	No	No	No	No	No	No	No	No	No	No	No
213	25	female	ZSAC	ZH	No	No	No	Smoker	19.5312	Vocational training or specialized baccalaureate		<6'000 CHF	No		No	WT	Not vaccinated prior to infection		Non-vaccinated	Non-vaccinated	Yes	7	6+ symptoms	2+ symptoms	Mild	Yes	No	Yes	No	No	No	No	Yes	No	No	No	No	No	No	No	No	No	No	No	Yes	Yes	Yes	Yes	Cluster 2
214	68	male	ZSAC	ZH	No	No	No	Ex-smoker	27.3324	University	Employed	<6'000 CHF	No	184	No	WT	Not vaccinated prior to infection		Non-vaccinated	Non-vaccinated	No	0	No symptoms	No symptoms	No symptoms	No	No	No	No	No	No	No	No	No	No	No	No	No	No	No	No	No	No	No	No	No	No	No
215	52	male	CI	ZH	No	No	No	Ex-smoker	29.7609	Vocational training or specialized baccalaureate	Retired	6'000 - 12'000 CHF	No	216	No	Delta	Not vaccinated prior to infection		Non-vaccinated	Non-vaccinated	Yes	1	1-2 symptoms	0 or 1 symptom	Mild	Yes	No	No	No	No	No	No	No	No	No	No	No	No	No	No	No	No	No	No	No	No	No	No	Cluster 1
216	55	female	CI	TI	No	No	No	Non-smoker	18.1449	Vocational training or specialized baccalaureate	Retired	<6'000 CHF	No	150	No	Omicron	Vaccinated prior to infection	mRNA	<6 months	3 doses	Yes	2	1-2 symptoms	2 symptoms	Mild	No	No	No	No	No	No	No	No	No	No	No	No	No	No	No	No	No	No	No	No	Yes	Yes	No	Cluster 2
217	24	female	ZSAC	ZH	No	No	No	Non-smoker	19.6052	University	Student	<6'000 CHF	No	182	No	WT	Not vaccinated prior to infection		Non-vaccinated	Non-vaccinated	Yes	1	1-2 symptoms	0 or 1 symptom	Moderate	Yes	No	No	No	No	No	No	No	No	No	No	No	No	No	No	No	No	No	No	No	No	No	No	Cluster 1
218	28	male	ZSAC	ZH	No	No	No	Non-smoker	25.6402	University	Employed	6'000 - 12'000 CHF	No	185	No	WT	Not vaccinated prior to infection		Non-vaccinated	Non-vaccinated	No	0	No symptoms	No symptoms	No symptoms	No	No	No	No	No	No	No	No	No	No	No	No	No	No	No	No	No	No	No	No	No	No	No
219	45	female	CI	TI	No	No	No	Ex-smoker	31.8878	Vocational training or specialized baccalaureate	Unemployed or other	6'000 - 12'000 CHF	No	186	No	Omicron	Vaccinated prior to infection	mRNA	<6 months	1-2 doses	No	0	No symptoms	No symptoms	No symptoms	No	No	No	No	No	No	No	No	No	No	No	No	No	No	No	No	No	No	No	No	No	No	No
220	41	male	CI	ZH	No	No	No	Non-smoker	27.0842	Vocational training or specialized baccalaureate	Retired	6'000 - 12'000 CHF	No	174	No	Omicron	Vaccinated prior to infection	mRNA	<6 months	1-2 doses	No	0	No symptoms	No symptoms	No symptoms	No	No	No	No	No	No	No	No	No	No	No	No	No	No	No	No	No	No	No	No	No	No	No
221	72	male	ZSAC	ZH	Yes	No	No	Ex-smoker	24.1517	Higher technical school or college	Retired	6'000 - 12'000 CHF	No	185	No	WT	Not vaccinated prior to infection		Non-vaccinated	Non-vaccinated	No	0	No symptoms	No symptoms	No symptoms	No	No	No	No	No	No	No	No	No	No	No	No	No	No	No	No	No	No	No	No	No	No	No
222	54	male	ZSAC	ZH	No	No	No	Non-smoker	24.5693	University	Employed	6'000 - 12'000 CHF	No	187	No	WT	Not vaccinated prior to infection		Non-vaccinated	Non-vaccinated	Yes	1	1-2 symptoms	0 or 1 symptom	Mild	No	No	No	No	No	No	No	No	No	No	No	Yes	No	No	No	No	No	No	No	No	No	No	No	Cluster 1
223	45	male	ZSAC	ZH	No	No	No	Non-smoker	33.126	University	Employed	6'000 - 12'000 CHF	No	184	No	WT	Not vaccinated prior to infection		Non-vaccinated	Non-vaccinated	No	0	No symptoms	No symptoms	No symptoms	No	No	No	No	No	No	No	No	No	No	No	No	No	No	No	No	No	No	No	No	No	No	No
224	52	female	ZSAC	ZH	Yes	No	Yes	Smoker	29.7527	Higher technical school or college	Employed	6'000 - 12'000 CHF	No	182	No	WT	Not vaccinated prior to infection		Non-vaccinated	Non-vaccinated	No	0	No symptoms	No symptoms	No symptoms	No	No	No	No	No	No	No	No	No	No	No	No	No	No	No	No	No	No	No	No	No	No	No
225	68	female	ZSAC	ZH	Yes	No	No	Non-smoker	21.6311	Vocational training or specialized baccalaureate	Retired	6'000 - 12'000 CHF	No	183	No	WT	Not vaccinated prior to infection		Non-vaccinated	Non-vaccinated	No	0	No symptoms	No symptoms	No symptoms	No	No	No	No	No	No	No	No	No	No	No	No	No	No	No	No	No	No	No	No	No	No	No
226	33	female	CI	ZH	No	No	No	Non-smoker	19.8177	University	Retired	6'000 - 12'000 CHF	No	172	No	Omicron	Vaccinated prior to infection	mRNA	<6 months	3 doses	No	0	No symptoms	No symptoms	No symptoms	No	No	No	No	No	No	No	No	No	No	No	No	No	No	No	No	No	No	No	No	No	No	No
227	59	male	CI	ZH	No	No	No	Ex-smoker	23.939	Higher technical school or college	Retired	6'000 - 12'000 CHF	No	179	No	Delta	Vaccinated prior to infection	mRNA	<6 months	1-2 doses	No	0	No symptoms	No symptoms	No symptoms	No	No	No	No	No	No	No	No	No	No	No	No	No	No	No	No	No	No	No	No	No	No	No
228	57	female	CI	ZH	No	No	No	Non-smoker	19.1001	Vocational training or specialized baccalaureate	Retired	<6'000 CHF	No	171	No	Delta	Not vaccinated prior to infection		Non-vaccinated	Non-vaccinated	No	0	No symptoms	No symptoms	No symptoms	No	No	No	No	No	No	No	No	No	No	No	No	No	No	No	No	No	No	No	No	No	No	No
229	55	male	ZSAC	ZH	Yes			Ex-smoker	31.4879	Vocational training or specialized baccalaureate	Employed	>12'000 CHF	No	184	No	WT	Not vaccinated prior to infection		Non-vaccinated	Non-vaccinated	No	0	No symptoms	No symptoms	No symptoms	No	No	No	No	No	No	No	No	No	No	No	No	No	No	No	No	No	No	No	No	No	No	No
230	34	male	ZSAC	ZH	No	No	No	Non-smoker	25.2493	Higher technical school or college	Employed	6'000 - 12'000 CHF	No	184	No	WT	Not vaccinated prior to infection		Non-vaccinated	Non-vaccinated	No	0	No symptoms	No symptoms	No symptoms	No	No	No	No	No	No	No	No	No	No	No	No	No	No	No	No	No	No	No	No	No	No	No
231	23	female	CI	ZH	No	No	No	Non-smoker	19.2672	Vocational training or specialized baccalaureate	Student	<6'000 CHF	No	181	No	Omicron	Vaccinated prior to infection	mRNA	<6 months	1-2 doses	No	0	No symptoms	No symptoms	No symptoms	No	No	No	No	No	No	No	No	No	No	No	No	No	No	No	No	No	No	No	No	No	No	No
232	46	female	ZSAC	ZH	No	No	No	Non-smoker	22.0386	University	Employed	6'000 - 12'000 CHF	No	183	No	WT	Not vaccinated prior to infection		Non-vaccinated	Non-vaccinated	Yes	8	6+ symptoms	2+ symptoms	Mild	Yes	Yes	Yes	No	Yes	Yes	Yes	No	No	No	No	No	No	No	No	No	No	No	No	No	Yes	Yes	No	Cluster 3
233	55	male	CI	ZH	No	No	No	Ex-smoker	27.4145	University	Retired	>12'000 CHF	No	180	No	Omicron	Vaccinated prior to infection	mRNA	<6 months	3 doses	No	0	No symptoms	No symptoms	No symptoms	No	No	No	No	No	No	No	No	No	No	No	No	No	No	No	No	No	No	No	No	No	No	No
234	48	female	ZSAC	ZH	No	No	No	Non-smoker	21.2585	Higher technical school or college	Employed	6'000 - 12'000 CHF	No	184	No	WT	Not vaccinated prior to infection		Non-vaccinated	Non-vaccinated	Yes	1	1-2 symptoms	0 or 1 symptom	Mild	No	No	No	No	No	No	No	No	No	No	No	No	No	No	No	No	No	No	No	No	No	Yes	No	Cluster 1
235	67	female	ZSAC	ZH	Yes	No	No	Non-smoker	21.3593	Vocational training or specialized baccalaureate	Retired	6'000 - 12'000 CHF	No	183	No	WT	Not vaccinated prior to infection		Non-vaccinated	Non-vaccinated	Yes	4	3-5 symptoms	2 symptoms	Severe	No	Yes	Yes	No	Yes	Yes	No	No	No	No	No	No	No	No	No	No	No	No	No	No	No	No	No	Cluster 3
236	64	male	CI	TI	Yes	No	Yes	Ex-smoker	20.7612	Vocational training or specialized baccalaureate	Employed	6'000 - 12'000 CHF	No	177	No	Omicron	Vaccinated prior to infection	mRNA	<6 months	1-2 doses	No	0	No symptoms	No symptoms	No symptoms	No	No	No	No	No	No	No	No	No	No	No	No	No	No	No	No	No	No	No	No	No	No	No
237	50	male	CI	ZH	Yes	Yes	No	Smoker	26.023	University	Retired	>12'000 CHF	No	239	No	Delta	Vaccinated prior to infection	mRNA	<6 months	1-2 doses	No	0	No symptoms	No symptoms	No symptoms	No	No	No	No	No	No	No	No	No	No	No	No	No	No	No	No	No	No	No	No	No	No	No
238	58	male	CI	TI	No	No	No	Non-smoker	24.1633	University	Retired	6'000 - 12'000 CHF	No	219	No	Delta	Vaccinated prior to infection	mRNA	<6 months	1-2 doses	No	0	No symptoms	No symptoms	No symptoms	No	No	No	No	No	No	No	No	No	No	No	No	No	No	No	No	No	No	No	No	No	No	No
239	23	female	ZSAC	ZH	Yes	Yes	No	Non-smoker	19.8839	Vocational training or specialized baccalaureate	Student	6'000 - 12'000 CHF	No	191	No	WT	Not vaccinated prior to infection		Non-vaccinated	Non-vaccinated	No	0	No symptoms	No symptoms	No symptoms	No	No	No	No	No	No	No	No	No	No	No	No	No	No	No	No	No	No	No	No	No	No	No
240	54	female	ZSAC	ZH	Yes	No	Yes	Ex-smoker	27.4406	University	Employed	6'000 - 12'000 CHF	No	182	No	WT	Not vaccinated prior to infection		Non-vaccinated	Non-vaccinated	Yes	1	1-2 symptoms	0 or 1 symptom	Mild	No	Yes	No	No	No	No	No	No	No	No	No	No	No	No	No	No	No	No	No	No	No	No	No	Cluster 1
241	72	male	ZSAC	ZH	No	No	No	Ex-smoker	23.3556	Higher technical school or college	Retired	6'000 - 12'000 CHF	No	182	Yes	WT	Not vaccinated prior to infection		Non-vaccinated	Non-vaccinated	No	0	No symptoms	No symptoms	No symptoms	No	No	No	No	No	No	No	No	No	No	No	No	No	No	No	No	No	No	No	No	No	No	No
242	48	male	ZSAC	ZH	No	No	No	Smoker	30.0266	Vocational training or specialized baccalaureate	Employed	6'000 - 12'000 CHF	No	184	No	WT	Not vaccinated prior to infection		Non-vaccinated	Non-vaccinated	Yes	3	3-5 symptoms	2 symptoms	Mild	No	Yes	Yes	No	No	No	No	No	No	No	No	No	No	No	Yes	No	No	No	No	No	No	No	No	Cluster 1
243	76	female	ZSAC	ZH	No	No	No	Non-smoker	19.8413	Vocational training or specialized baccalaureate	Retired	<6'000 CHF	No	183	No	WT	Not vaccinated prior to infection		Non-vaccinated	Non-vaccinated	No	0	No symptoms	No symptoms	No symptoms	No	No	No	No	No	No	No	No	No	No	No	No	No	No	No	No	No	No	No	No	No	No	No
244	39	female	CI	ZH	No	No	No	Ex-smoker	23.5294	University	Retired	6'000 - 12'000 CHF	No	155	No	Omicron	Vaccinated prior to infection	mRNA	<6 months	3 doses	No	0	No symptoms	No symptoms	No symptoms	No	No	No	No	No	No	No	No	No	No	No	No	No	No	No	No	No	No	No	No	No	No	No
245	51	male	CI	TI	No	No	No	Non-smoker	24.8792	University	Retired	>12'000 CHF	No	150	No	Omicron	Vaccinated prior to infection	mRNA	<6 months	3 doses	No	0	No symptoms	No symptoms	No symptoms	No	No	No	No	No	No	No	No	No	No	No	No	No	No	No	No	No	No	No	No	No	No	No
246	52	female	ZSAC	ZH	Yes	No	No	Non-smoker	22.6757	Vocational training or specialized baccalaureate	Employed	6'000 - 12'000 CHF	No	182	No	WT	Not vaccinated prior to infection		Non-vaccinated	Non-vaccinated	Yes	2	1-2 symptoms	0 or 1 symptom	Mild	Yes	No	No	No	No	No	No	No	No	No	No	No	No	No	No	No	Yes	No	No	No	No	No	No	Cluster 1
247	51	male	CI	TI	No	No	No	Non-smoker	29.0123	Vocational training or specialized baccalaureate	Retired	<6'000 CHF	No	190	No	Omicron	Not vaccinated prior to infection		Non-vaccinated	Non-vaccinated	No	0	No symptoms	No symptoms	No symptoms	No	No	No	No	No	No	No	No	No	No	No	No	No	No	No	No	No	No	No	No	No	No	No
248	64	male	ZSAC	ZH	Yes	No	Yes	Non-smoker	26.8406	Vocational training or specialized baccalaureate	Retired	<6'000 CHF	No	184	No	WT	Not vaccinated prior to infection		Non-vaccinated	Non-vaccinated	No	0	No symptoms	No symptoms	No symptoms	No	No	No	No	No	No	No	No	No	No	No	No	No	No	No	No	No	No	No	No	No	No	No
249	41	female	CI	TI	No	No	No	Non-smoker	17.3611	University	Retired	6'000 - 12'000 CHF	Yes	201	No	Delta	Vaccinated prior to infection	mRNA	<6 months	1-2 doses	No	0	No symptoms	No symptoms	No symptoms	No	No	No	No	No	No	No	No	No	No	No	No	No	No	No	No	No	No	No	No	No	No	No
250	42	female	ZSAC	ZH	No	No	No	Non-smoker	26.7698	Vocational training or specialized baccalaureate	Employed	6'000 - 12'000 CHF	No	184	No	WT	Not vaccinated prior to infection		Non-vaccinated	Non-vaccinated	No	0	No symptoms	No symptoms	No symptoms	No	No	No	No	No	No	No	No	No	No	No	No	No	No	No	No	No	No	No	No	No	No	No
251	74	male	ZSAC	ZH	No	No	No	Non-smoker	29.0006	Vocational training or specialized baccalaureate	Retired	<6'000 CHF	No	186	No	WT	Not vaccinated prior to infection		Non-vaccinated	Non-vaccinated	No	0	No symptoms	No symptoms	No symptoms	No	No	No	No	No	No	No	No	No	No	No	No	No	No	No	No	No	No	No	No	No	No	No
252	57	female	ZSAC	ZH	No	No	No	Non-smoker	23.5666	Vocational training or specialized baccalaureate	Employed	>12'000 CHF	No	183	No	WT	Not vaccinated prior to infection		Non-vaccinated	Non-vaccinated	Yes	1	1-2 symptoms	0 or 1 symptom	Mild	No	Yes	No	No	No	No	No	No	No	No	No	No	No	No	No	No	No	No	No	No	No	No	No	Cluster 1
253	55	male	ZSAC	ZH	Yes	No	No	Non-smoker	30.9304	Vocational training or specialized baccalaureate	Employed	<6'000 CHF	No	194	No	WT	Not vaccinated prior to infection		Non-vaccinated	Non-vaccinated	No	0	No symptoms	No symptoms	No symptoms	No	No	No	No	No	No	No	No	No	No	No	No	No	No	No	No	No	No	No	No	No	No	No
254	42	female	ZSAC	ZH	No	No	No	Smoker	20.4284	Vocational training or specialized baccalaureate	Employed	<6'000 CHF	No	182	No	WT	Not vaccinated prior to infection		Non-vaccinated	Non-vaccinated	No	0	No symptoms	No symptoms	No symptoms	No	No	No	No	No	No	No	No	No	No	No	No	No	No	No	No	No	No	No	No	No	No	No
255	50	male	ZSAC	ZH	Yes	No	Yes	Non-smoker	31.0979	University	Employed	>12'000 CHF	No	182	No	WT	Not vaccinated prior to infection		Non-vaccinated	Non-vaccinated	Yes	1	1-2 symptoms	0 or 1 symptom	Mild	No	No	Yes	No	No	No	No	No	No	No	No	No	No	No	No	No	No	No	No	No	No	No	No	Cluster 1
256	47	male	ZSAC	ZH	No	No	No	Ex-smoker	27.1178	Higher technical school or college	Employed	>12'000 CHF	No	187	No	WT	Not vaccinated prior to infection		Non-vaccinated	Non-vaccinated	No	0	No symptoms	No symptoms	No symptoms	No	No	No	No	No	No	No	No	No	No	No	No	No	No	No	No	No	No	No	No	No	No	No
257	34	female	ZSAC	ZH	No	No	No	Ex-smoker	29.0698	Vocational training or specialized baccalaureate	Employed	6'000 - 12'000 CHF	No	189	No	WT	Not vaccinated prior to infection		Non-vaccinated	Non-vaccinated	No	0	No symptoms	No symptoms	No symptoms	No	No	No	No	No	No	No	No	No	No	No	No	No	No	No	No	No	No	No	No	No	No	No
258	29	male	CI	TI	No	No	No	Non-smoker	22.8571	University	Unemployed or other	<6'000 CHF	No	153	No	Delta	Vaccinated prior to infection	mRNA	<6 months	1-2 doses	No	0	No symptoms	No symptoms	No symptoms	No	No	No	No	No	No	No	No	No	No	No	No	No	No	No	No	No	No	No	No	No	No	No
259	30	female	ZSAC	ZH	No	No	No	Ex-smoker	22.3081	Higher technical school or college	Employed	<6'000 CHF	No	184	No	WT	Not vaccinated prior to infection		Non-vaccinated	Non-vaccinated	No	0	No symptoms	No symptoms	No symptoms	No	No	No	No	No	No	No	No	No	No	No	No	No	No	No	No	No	No	No	No	No	No	No
260	79	female	ZSAC	ZH	No	No	No	Ex-smoker	22.4082	Vocational training or specialized baccalaureate	Retired	<6'000 CHF	No	182	No	WT	Not vaccinated prior to infection		Non-vaccinated	Non-vaccinated	No	0	No symptoms	No symptoms	No symptoms	No	No	No	No	No	No	No	No	No	No	No	No	No	No	No	No	No	No	No	No	No	No	No
261	25	female	ZSAC	ZH	No	No	No	Non-smoker	20.4152	University	Employed	6'000 - 12'000 CHF	No	182	No	WT	Not vaccinated prior to infection		Non-vaccinated	Non-vaccinated	No	0	No symptoms	No symptoms	No symptoms	No	No	No	No	No	No	No	No	No	No	No	No	No	No	No	No	No	No	No	No	No	No	No
262	18	male	ZSAC	ZH	No	No	No	Smoker	23.3747	Vocational training or specialized baccalaureate	Employed	<6'000 CHF	No	191	No	WT	Not vaccinated prior to infection		Non-vaccinated	Non-vaccinated	No	0	No symptoms	No symptoms	No symptoms	No	No	No	No	No	No	No	No	No	No	No	No	No	No	No	No	No	No	No	No	No	No	No
263	67	female	CI	ZH	Yes	No	Yes	Non-smoker	30.0914	Vocational training or specialized baccalaureate	Employed	<6'000 CHF	No	179	No	Omicron	Vaccinated prior to infection	mRNA	<6 months	3 doses	No	0	No symptoms	No symptoms	No symptoms	No	No	No	No	No	No	No	No	No	No	No	No	No	No	No	No	No	No	No	No	No	No	No
264	34	male	ZSAC	ZH	No	No	No	Non-smoker	21.6721	University	Employed	6'000 - 12'000 CHF	No	184	No	WT	Not vaccinated prior to infection		Non-vaccinated	Non-vaccinated	No	0	No symptoms	No symptoms	No symptoms	No	No	No	No	No	No	No	No	No	No	No	No	No	No	No	No	No	No	No	No	No	No	No
265	25	female	CI	TI	No	No	No	Smoker	21.3039	Higher technical school or college	Retired	<6'000 CHF	No	189	No	Omicron	Vaccinated prior to infection	mRNA	<6 months	1-2 doses	No	0	No symptoms	No symptoms	No symptoms	No	No	No	No	No	No	No	No	No	No	No	No	No	No	No	No	No	No	No	No	No	No	No
266	40	male	ZSAC	ZH	No	No	No	Ex-smoker	13.365	University	Employed	6'000 - 12'000 CHF	No	182	No	WT	Not vaccinated prior to infection		Non-vaccinated	Non-vaccinated	Yes	1	1-2 symptoms	0 or 1 symptom	Mild	No	No	No	No	No	No	No	Yes	No	No	No	No	No	No	No	No	No	No	No	No	No	No	No	Cluster 1
267	44	female	ZSAC	ZH	No	No	No	Smoker	23.3067	Vocational training or specialized baccalaureate	Unemployed or other	6'000 - 12'000 CHF	No	186	No	WT	Not vaccinated prior to infection		Non-vaccinated	Non-vaccinated	No	0	No symptoms	No symptoms	No symptoms	No	No	No	No	No	No	No	No	No	No	No	No	No	No	No	No	No	No	No	No	No	No	No
268	54	male	ZSAC	ZH	No	No	No	Non-smoker	25.8806	Higher technical school or college	Employed	>12'000 CHF	No	183	No	WT	Not vaccinated prior to infection		Non-vaccinated	Non-vaccinated	No	0	No symptoms	No symptoms	No symptoms	No	No	No	No	No	No	No	No	No	No	No	No	No	No	No	No	No	No	No	No	No	No	No
269	40	male	ZSAC	ZH	No	No	No	Ex-smoker	29.321	Vocational training or specialized baccalaureate	Employed	6'000 - 12'000 CHF	No	183	No	WT	Not vaccinated prior to infection		Non-vaccinated	Non-vaccinated	No	0	No symptoms	No symptoms	No symptoms	No	No	No	No	No	No	No	No	No	No	No	No	No	No	No	No	No	No	No	No	No	No	No
270	32	male	ZSAC	ZH	No	No	No	Non-smoker	28.3951	Higher technical school or college	Employed	<6'000 CHF	No	182	No	WT	Not vaccinated prior to infection		Non-vaccinated	Non-vaccinated	No	0	No symptoms	No symptoms	No symptoms	No	No	No	No	No	No	No	No	No	No	No	No	No	No	No	No	No	No	No	No	No	No	No
271	60	male	ZSAC	ZH	No	No	No	Ex-smoker	29.4076	None or mandatory school	Employed	6'000 - 12'000 CHF	No	184	No	WT	Not vaccinated prior to infection		Non-vaccinated	Non-vaccinated	Yes	1	1-2 symptoms	0 or 1 symptom	Mild	No	Yes	No	No	No	No	No	No	No	No	No	No	No	No	No	No	No	No	No	No	No	No	No	Cluster 1
272	39	male	ZSAC	ZH	No	No	No	Ex-smoker	24.0055	None or mandatory school	Employed	<6'000 CHF	No	183	No	WT	Not vaccinated prior to infection		Non-vaccinated	Non-vaccinated	No	0	No symptoms	No symptoms	No symptoms	No	No	No	No	No	No	No	No	No	No	No	No	No	No	No	No	No	No	No	No	No	No	No
273	52	male	ZSAC	ZH	No	No	No	Smoker	26.3158	Vocational training or specialized baccalaureate	Employed	6'000 - 12'000 CHF	No	182	No	WT	Not vaccinated prior to infection		Non-vaccinated	Non-vaccinated	No	0	No symptoms	No symptoms	No symptoms	No	No	No	No	No	No	No	No	No	No	No	No	No	No	No	No	No	No	No	No	No	No	No
274	42	male	CI	TI	No	No	No	Ex-smoker	26.7755	University	Employed	<6'000 CHF	No	190	No	Omicron	Vaccinated prior to infection	mRNA	<6 months	1-2 doses	No	0	No symptoms	No symptoms	No symptoms	No	No	No	No	No	No	No	No	No	No	No	No	No	No	No	No	No	No	No	No	No	No	No
275	55	male	ZSAC	ZH	No	No	No	Non-smoker	21.4346	University	Employed	>12'000 CHF	No	182	No	WT	Not vaccinated prior to infection		Non-vaccinated	Non-vaccinated	No	0	No symptoms	No symptoms	No symptoms	No	No	No	No	No	No	No	No	No	No	No	No	No	No	No	No	No	No	No	No	No	No	No
276	47	female	CI	TI	No	No	No	Non-smoker	18.7328	University	Retired	>12'000 CHF	No	189	No	Omicron	Vaccinated prior to infection	mRNA	≥6 months	1-2 doses	No	0	No symptoms	No symptoms	No symptoms	No	No	No	No	No	No	No	No	No	No	No	No	No	No	No	No	No	No	No	No	No	No	No
277	45	male	CI	TI	No	No	No	Ex-smoker	29.0548	Higher technical school or college	Employed	>12'000 CHF	Yes	194	No	Delta	Not vaccinated prior to infection		Non-vaccinated	Non-vaccinated	No	0	No symptoms	No symptoms	No symptoms	No	No	No	No	No	No	No	No	No	No	No	No	No	No	No	No	No	No	No	No	No	No	No
278	72	male	ZSAC	ZH	Yes			Smoker	24.9307	University	Retired	6'000 - 12'000 CHF	No	187	No	WT	Not vaccinated prior to infection		Non-vaccinated	Non-vaccinated	Yes	2	1-2 symptoms	0 or 1 symptom	Mild	No	No	Yes	No	No	Yes	No	No	No	No	No	No	No	No	No	No	No	No	No	No	No	No	No	Cluster 1
279	43	male	CI	ZH	No	No	No	Non-smoker	30.0947	University	Retired	6'000 - 12'000 CHF	No	204	No	Delta	Vaccinated prior to infection	mRNA	≥6 months	1-2 doses	Yes	1	1-2 symptoms	0 or 1 symptom	Mild	No	No	No	No	No	No	No	No	No	No	No	No	No	No	No	No	No	No	No	No	No	Yes	No	Cluster 1
280	85	female	ZSAC	ZH	Yes	No	No	Non-smoker	23.9224	Vocational training or specialized baccalaureate	Retired		No	183	No	WT	Not vaccinated prior to infection		Non-vaccinated	Non-vaccinated	Yes	3	3-5 symptoms	0 or 1 symptom	Severe	No	No	No	No	No	No	No	No	No	No	Yes	No	No	No	No	No	No	No	No	Yes	No	No	Yes	Cluster 1
281	62	female	ZSAC	ZH	No	No	No	Ex-smoker	26.0276	Higher technical school or college	Employed	6'000 - 12'000 CHF	No	183	No	WT	Not vaccinated prior to infection		Non-vaccinated	Non-vaccinated	Yes	1	1-2 symptoms	0 or 1 symptom	Mild	No	No	No	No	No	No	No	No	No	No	No	No	No	No	No	No	Yes	No	No	No	No	No	No	Cluster 1
282	54	male	ZSAC	ZH	No	No	No	Non-smoker	21.4996	Vocational training or specialized baccalaureate	Employed	<6'000 CHF	No	183	No	WT	Not vaccinated prior to infection		Non-vaccinated	Non-vaccinated	No	0	No symptoms	No symptoms	No symptoms	No	No	No	No	No	No	No	No	No	No	No	No	No	No	No	No	No	No	No	No	No	No	No
283	33	female	ZSAC	ZH	No	No	No	Non-smoker	23.9512	University	Employed	>12'000 CHF	No	190	No	WT	Not vaccinated prior to infection		Non-vaccinated	Non-vaccinated	No	0	No symptoms	No symptoms	No symptoms	No	No	No	No	No	No	No	No	No	No	No	No	No	No	No	No	No	No	No	No	No	No	No
284	22	male	ZSAC	ZH	No	No	No	Non-smoker	24.114	Vocational training or specialized baccalaureate	Student	>12'000 CHF	No	182	No	WT	Not vaccinated prior to infection		Non-vaccinated	Non-vaccinated	No	0	No symptoms	No symptoms	No symptoms	No	No	No	No	No	No	No	No	No	No	No	No	No	No	No	No	No	No	No	No	No	No	No
285	68	female	ZSAC	ZH	No	No	No	Ex-smoker	25.2826	Vocational training or specialized baccalaureate	Retired	<6'000 CHF	No	182	No	WT	Not vaccinated prior to infection		Non-vaccinated	Non-vaccinated	No	0	No symptoms	No symptoms	No symptoms	No	No	No	No	No	No	No	No	No	No	No	No	No	No	No	No	No	No	No	No	No	No	No
286	65	male	CI	ZH	No	No	No	Non-smoker	22.5878	Vocational training or specialized baccalaureate	Employed	<6'000 CHF	No	190	No	Omicron	Vaccinated prior to infection	mRNA	<6 months	1-2 doses	No	0	No symptoms	No symptoms	No symptoms	No	No	No	No	No	No	No	No	No	No	No	No	No	No	No	No	No	No	No	No	No	No	No
287	71	male	ZSAC	ZH	Yes	Yes	Yes	Ex-smoker	26.8544	University	Retired	6'000 - 12'000 CHF	No	182	No	WT	Not vaccinated prior to infection		Non-vaccinated	Non-vaccinated	No	0	No symptoms	No symptoms	No symptoms	No	No	No	No	No	No	No	No	No	No	No	No	No	No	No	No	No	No	No	No	No	No	No
288	66	male	CI	ZH	No	No	No	Non-smoker	22.0522	University	Employed	<6'000 CHF	No	161	No	Omicron	Vaccinated prior to infection	mRNA	<6 months	3 doses	No	0	No symptoms	No symptoms	No symptoms	No	No	No	No	No	No	No	No	No	No	No	No	No	No	No	No	No	No	No	No	No	No	No
289	73	male	ZSAC	ZH	No	No	No	Smoker	28.2007	Higher technical school or college	Retired	<6'000 CHF	No	182	No	WT	Not vaccinated prior to infection		Non-vaccinated	Non-vaccinated	No	0	No symptoms	No symptoms	No symptoms	No	No	No	No	No	No	No	No	No	No	No	No	No	No	No	No	No	No	No	No	No	No	No
290	87	male	ZSAC	ZH	No	No	No	Ex-smoker	20.9573	Vocational training or specialized baccalaureate	Retired	<6'000 CHF	No	191	No	WT	Not vaccinated prior to infection		Non-vaccinated	Non-vaccinated	No	0	No symptoms	No symptoms	No symptoms	No	No	No	No	No	No	No	No	No	No	No	No	No	No	No	No	No	No	No	No	No	No	No
291	67	male	ZSAC	ZH	Yes	No	No	Smoker	23.8754	Higher technical school or college	Retired	<6'000 CHF	No	181	No	WT	Not vaccinated prior to infection		Non-vaccinated	Non-vaccinated	No	0	No symptoms	No symptoms	No symptoms	No	No	No	No	No	No	No	No	No	No	No	No	No	No	No	No	No	No	No	No	No	No	No
292	49	female	CI	ZH	Yes	Yes	No	Non-smoker	21.5019	Vocational training or specialized baccalaureate	Employed	6'000 - 12'000 CHF	No	167	No	Delta	Not vaccinated prior to infection		Non-vaccinated	Non-vaccinated	No	0	No symptoms	No symptoms	No symptoms	No	No	No	No	No	No	No	No	No	No	No	No	No	No	No	No	No	No	No	No	No	No	No
293	73	female	ZSAC	ZH	Yes	No	No	Non-smoker	22.0386	Vocational training or specialized baccalaureate	Retired	6'000 - 12'000 CHF	No	184	No	WT	Not vaccinated prior to infection		Non-vaccinated	Non-vaccinated	Yes	2	1-2 symptoms	0 or 1 symptom	Mild	Yes	No	No	No	No	No	No	No	No	No	No	No	No	No	No	No	No	No	No	No	No	No	Yes	Cluster 1
294	76	female	ZSAC	ZH	No	No	No	Non-smoker	26.0226	Vocational training or specialized baccalaureate	Retired		No	184	Yes	WT	Not vaccinated prior to infection		Non-vaccinated	Non-vaccinated	No	0	No symptoms	No symptoms	No symptoms	No	No	No	No	No	No	No	No	No	No	No	No	No	No	No	No	No	No	No	No	No	No	No
295	65	female	ZSAC	ZH	Yes	No	No	Non-smoker	21.4536	Vocational training or specialized baccalaureate	Employed		No	182	No	WT	Not vaccinated prior to infection		Non-vaccinated	Non-vaccinated	No	0	No symptoms	No symptoms	No symptoms	No	No	No	No	No	No	No	No	No	No	No	No	No	No	No	No	No	No	No	No	No	No	No
296	50	female	ZSAC	ZH	No	No	No	Non-smoker	18.9619	Higher technical school or college	Employed	<6'000 CHF	No	182	No	WT	Not vaccinated prior to infection		Non-vaccinated	Non-vaccinated	No	0	No symptoms	No symptoms	No symptoms	No	No	No	No	No	No	No	No	No	No	No	No	No	No	No	No	No	No	No	No	No	No	No
297	40	male	ZSAC	ZH	No	No	No	Non-smoker	28.089	Higher technical school or college	Employed	6'000 - 12'000 CHF	No		No	WT	Not vaccinated prior to infection		Non-vaccinated	Non-vaccinated	No	0	No symptoms	No symptoms	No symptoms	No	No	No	No	No	No	No	No	No	No	No	No	No	No	No	No	No	No	No	No	No	No	No
298	61	female	CI	ZH	No	No	No	Non-smoker	35.0556	Vocational training or specialized baccalaureate	Retired	6'000 - 12'000 CHF	No	196	No	Omicron	Vaccinated prior to infection	mRNA	≥6 months	1-2 doses	No	0	No symptoms	No symptoms	No symptoms	No	No	No	No	No	No	No	No	No	No	No	No	No	No	No	No	No	No	No	No	No	No	No
299	24	male	ZSAC	ZH	No	No	No	Ex-smoker	21.0373	Higher technical school or college	Unemployed or other	<6'000 CHF	No	189	No	WT	Not vaccinated prior to infection		Non-vaccinated	Non-vaccinated	No	0	No symptoms	No symptoms	No symptoms	No	No	No	No	No	No	No	No	No	No	No	No	No	No	No	No	No	No	No	No	No	No	No
300	33	male	ZSAC	ZH	No	No	No	Non-smoker	21.4771	University	Employed	6'000 - 12'000 CHF	No	189	No	WT	Not vaccinated prior to infection		Non-vaccinated	Non-vaccinated	No	0	No symptoms	No symptoms	No symptoms	No	No	No	No	No	No	No	No	No	No	No	No	No	No	No	No	No	No	No	No	No	No	No
301	29	male	ZSAC	ZH	No	No	No	Smoker	21.9525	University	Employed	6'000 - 12'000 CHF	No	184	No	WT	Not vaccinated prior to infection		Non-vaccinated	Non-vaccinated	No	0	No symptoms	No symptoms	No symptoms	No	No	No	No	No	No	No	No	No	No	No	No	No	No	No	No	No	No	No	No	No	No	No
302	53	female	ZSAC	ZH	No	No	No	Ex-smoker	24.2188	University	Employed	>12'000 CHF	No	183	No	WT	Not vaccinated prior to infection		Non-vaccinated	Non-vaccinated	No	0	No symptoms	No symptoms	No symptoms	No	No	No	No	No	No	No	No	No	No	No	No	No	No	No	No	No	No	No	No	No	No	No
303	28	female	ZSAC	ZH	Yes	Yes	No	Non-smoker	22.2041	University	Student	<6'000 CHF	No	182	No	WT	Not vaccinated prior to infection		Non-vaccinated	Non-vaccinated	No	0	No symptoms	No symptoms	No symptoms	No	No	No	No	No	No	No	No	No	No	No	No	No	No	No	No	No	No	No	No	No	No	No
304	88	female	ZSAC	ZH	No	No	No	Non-smoker	17.9282	Vocational training or specialized baccalaureate	Retired	>12'000 CHF	No	184	No	WT	Not vaccinated prior to infection		Non-vaccinated	Non-vaccinated	Yes	3	3-5 symptoms	2+ symptoms	Mild	Yes	Yes	Yes	No	No	No	No	No	No	No	No	No	No	No	No	No	No	No	No	No	No	No	No	Cluster 1
305	73	male	ZSAC	ZH	Yes	No	No	Non-smoker	30.7942	Vocational training or specialized baccalaureate	Employed	<6'000 CHF	No	183	No	WT	Not vaccinated prior to infection		Non-vaccinated	Non-vaccinated	No	0	No symptoms	No symptoms	No symptoms	No	No	No	No	No	No	No	No	No	No	No	No	No	No	No	No	No	No	No	No	No	No	No
306	24	female	ZSAC	ZH	No	No	No	Smoker	22.4813	Higher technical school or college	Employed	6'000 - 12'000 CHF	No	185	No	WT	Not vaccinated prior to infection		Non-vaccinated	Non-vaccinated	No	0	No symptoms	No symptoms	No symptoms	No	No	No	No	No	No	No	No	No	No	No	No	No	No	No	No	No	No	No	No	No	No	No
307	54	female	ZSAC	ZH	No	No	No	Non-smoker	26.079	Vocational training or specialized baccalaureate	Employed	<6'000 CHF	No	200	No	WT	Not vaccinated prior to infection		Non-vaccinated	Non-vaccinated	No	0	No symptoms	No symptoms	No symptoms	No	No	No	No	No	No	No	No	No	No	No	No	No	No	No	No	No	No	No	No	No	No	No
308	29	female	ZSAC	ZH	Yes	Yes	No	Non-smoker	22.4913	University	Employed	>12'000 CHF	No	186	No	WT	Not vaccinated prior to infection		Non-vaccinated	Non-vaccinated	No	0	No symptoms	No symptoms	No symptoms	No	No	No	No	No	No	No	No	No	No	No	No	No	No	No	No	No	No	No	No	No	No	No
309	38	female	ZSAC	ZH	No	No	No	Non-smoker	20.7157	University	Employed	>12'000 CHF	No	184	No	WT	Not vaccinated prior to infection		Non-vaccinated	Non-vaccinated	No	0	No symptoms	No symptoms	No symptoms	No	No	No	No	No	No	No	No	No	No	No	No	No	No	No	No	No	No	No	No	No	No	No
310	65	female	ZSAC	ZH	Yes	No	No	Ex-smoker	20.7883	Vocational training or specialized baccalaureate	Retired	6'000 - 12'000 CHF	No	183	No	WT	Not vaccinated prior to infection		Non-vaccinated	Non-vaccinated	Yes	6	6+ symptoms	2 symptoms	Mild	Yes	No	No	No	No	No	Yes	No	No	No	Yes	No	No	Yes	No	Yes	No	No	No	No	Yes	No	No	Cluster 2
311	67	male	ZSAC	ZH	No	No	No	Non-smoker	22.9557	University	Retired	>12'000 CHF	No	185	No	WT	Not vaccinated prior to infection		Non-vaccinated	Non-vaccinated	No	0	No symptoms	No symptoms	No symptoms	No	No	No	No	No	No	No	No	No	No	No	No	No	No	No	No	No	No	No	No	No	No	No
312	42	female	CI	TI	No	No	No	Non-smoker	22.5896	University	Retired	6'000 - 12'000 CHF	No	150	No	Omicron	Vaccinated prior to infection	mRNA	≥6 months	1-2 doses	No	0	No symptoms	No symptoms	No symptoms	No	No	No	No	No	No	No	No	No	No	No	No	No	No	No	No	No	No	No	No	No	No	No
313	16	male	CI	ZH	No	No	No	Non-smoker	21.4771	None or mandatory school	Student	<6'000 CHF	No	154	No	Omicron	Vaccinated prior to infection	mRNA	<6 months	1-2 doses	No	0	No symptoms	No symptoms	No symptoms	No	No	No	No	No	No	No	No	No	No	No	No	No	No	No	No	No	No	No	No	No	No	No
314	69	female	ZSAC	ZH	No	No	No	Non-smoker	22.8624	Higher technical school or college	Retired	6'000 - 12'000 CHF	No	182	No	WT	Not vaccinated prior to infection		Non-vaccinated	Non-vaccinated	No	0	No symptoms	No symptoms	No symptoms	No	No	No	No	No	No	No	No	No	No	No	No	No	No	No	No	No	No	No	No	No	No	No
315	54	female	ZSAC	ZH	No	No	No	Non-smoker	19.8413	Vocational training or specialized baccalaureate	Employed	>12'000 CHF	No	183	No	WT	Not vaccinated prior to infection		Non-vaccinated	Non-vaccinated	No	0	No symptoms	No symptoms	No symptoms	No	No	No	No	No	No	No	No	No	No	No	No	No	No	No	No	No	No	No	No	No	No	No
316	49	male	CI	ZH	No	No	No	Ex-smoker	24.9445	Higher technical school or college	Retired	>12'000 CHF	No	169	No	Omicron	Vaccinated prior to infection	mRNA	≥6 months	1-2 doses	No	0	No symptoms	No symptoms	No symptoms	No	No	No	No	No	No	No	No	No	No	No	No	No	No	No	No	No	No	No	No	No	No	No
317	53	female	ZSAC	ZH	No	No	No	Non-smoker	19.9481	Vocational training or specialized baccalaureate	Employed	6'000 - 12'000 CHF	No	182	No	WT	Not vaccinated prior to infection		Non-vaccinated	Non-vaccinated	No	0	No symptoms	No symptoms	No symptoms	No	No	No	No	No	No	No	No	No	No	No	No	No	No	No	No	No	No	No	No	No	No	No
318	45	male	ZSAC	ZH	No	No	No	Non-smoker	25.7276	University	Employed	>12'000 CHF	No	185	No	WT	Not vaccinated prior to infection		Non-vaccinated	Non-vaccinated	No	0	No symptoms	No symptoms	No symptoms	No	No	No	No	No	No	No	No	No	No	No	No	No	No	No	No	No	No	No	No	No	No	No
319	77	male	ZSAC	ZH	Yes	Yes	No	Non-smoker	17.5064	University	Retired	6'000 - 12'000 CHF	No	182	No	WT	Not vaccinated prior to infection		Non-vaccinated	Non-vaccinated	Yes	1	1-2 symptoms	0 or 1 symptom	Mild	Yes	No	No	No	No	No	No	No	No	No	No	No	No	No	No	No	No	No	No	No	No	No	No	Cluster 1
320	24	male	CI	TI	No	No	No	Non-smoker	19.4094	University	Student	>12'000 CHF	No	197	No	Delta	Vaccinated prior to infection	mRNA	<6 months	1-2 doses	No	0	No symptoms	No symptoms	No symptoms	No	No	No	No	No	No	No	No	No	No	No	No	No	No	No	No	No	No	No	No	No	No	No
321	24	male	CI	TI	No	No	No	Non-smoker	22.7244	University	Retired	6'000 - 12'000 CHF	No	168	No	Omicron	Vaccinated prior to infection	mRNA	≥6 months	1-2 doses	No	0	No symptoms	No symptoms	No symptoms	No	No	No	No	No	No	No	No	No	No	No	No	No	No	No	No	No	No	No	No	No	No	No
322	71	female	ZSAC	ZH	No	No	No	Non-smoker	23.2254	Vocational training or specialized baccalaureate	Retired	<6'000 CHF	No	184	No	WT	Not vaccinated prior to infection		Non-vaccinated	Non-vaccinated	No	0	No symptoms	No symptoms	No symptoms	No	No	No	No	No	No	No	No	No	No	No	No	No	No	No	No	No	No	No	No	No	No	No
323	41	female	ZSAC	ZH	No	No	No	Non-smoker	25.9701	Vocational training or specialized baccalaureate	Employed	6'000 - 12'000 CHF	No	184	No	WT	Not vaccinated prior to infection		Non-vaccinated	Non-vaccinated	Yes	1	1-2 symptoms	0 or 1 symptom	Mild	No	No	No	No	No	No	No	No	No	No	No	No	No	No	No	No	No	No	No	Yes	No	No	No	Cluster 1
324	56	female	ZSAC	ZH	No	No	No	Non-smoker	32.8125	Higher technical school or college	Employed	<6'000 CHF	No	186	No	WT	Not vaccinated prior to infection		Non-vaccinated	Non-vaccinated	No	0	No symptoms	No symptoms	No symptoms	No	No	No	No	No	No	No	No	No	No	No	No	No	No	No	No	No	No	No	No	No	No	No
325	63	male	ZSAC	ZH	No	No	No	Non-smoker	21.6333	Higher technical school or college	Employed	6'000 - 12'000 CHF	No	183	No	WT	Not vaccinated prior to infection		Non-vaccinated	Non-vaccinated	Yes	1	1-2 symptoms	0 or 1 symptom	Mild	No	No	No	No	No	No	No	No	No	No	No	No	No	No	No	No	Yes	No	No	No	No	No	No	Cluster 1
326	70	male	CI	TI	No	No	No	Non-smoker	22.8374	University	Employed	6'000 - 12'000 CHF	No	191	No	Omicron	Not vaccinated prior to infection		Non-vaccinated	Non-vaccinated	No	0	No symptoms	No symptoms	No symptoms	No	No	No	No	No	No	No	No	No	No	No	No	No	No	No	No	No	No	No	No	No	No	No
327	56	female	ZSAC	ZH	Yes	Yes	No	Non-smoker	20.3244	Higher technical school or college	Unemployed or other	<6'000 CHF	No	182	No	WT	Not vaccinated prior to infection		Non-vaccinated	Non-vaccinated	Yes	8	6+ symptoms	2+ symptoms	Severe	Yes	Yes	Yes	Yes	No	Yes	Yes	No	No	No	Yes	No	No	No	No	No	No	No	No	No	No	No	Yes	Cluster 3
328	35	female	ZSAC	ZH	No	No	No	Ex-smoker	26.9598	Vocational training or specialized baccalaureate	Unemployed or other	<6'000 CHF	No	189	No	WT	Not vaccinated prior to infection		Non-vaccinated	Non-vaccinated	No	0	No symptoms	No symptoms	No symptoms	No	No	No	No	No	No	No	No	No	No	No	No	No	No	No	No	No	No	No	No	No	No	No
329	43	male	ZSAC	ZH	No	No	No	Non-smoker	36.5157	Higher technical school or college	Employed	6'000 - 12'000 CHF	No	194	No	WT	Not vaccinated prior to infection		Non-vaccinated	Non-vaccinated	No	0	No symptoms	No symptoms	No symptoms	No	No	No	No	No	No	No	No	No	No	No	No	No	No	No	No	No	No	No	No	No	No	No
330	31	female	ZSAC	ZH	No	No	No	Non-smoker	25.9516	Vocational training or specialized baccalaureate	Employed	<6'000 CHF	No	182	No	WT	Not vaccinated prior to infection		Non-vaccinated	Non-vaccinated	No	0	No symptoms	No symptoms	No symptoms	No	No	No	No	No	No	No	No	No	No	No	No	No	No	No	No	No	No	No	No	No	No	No
331	55	female	ZSAC	ZH	No	No	No	Non-smoker		Higher technical school or college	Employed	>12'000 CHF	No	183	No	WT	Not vaccinated prior to infection		Non-vaccinated	Non-vaccinated	Yes	1	1-2 symptoms	0 or 1 symptom	Mild	No	No	No	No	No	No	No	No	No	No	No	No	No	No	No	No	No	No	No	No	No	Yes	No	Cluster 1
332	65	female	ZSAC	ZH	Yes	No	No	Ex-smoker	18.5901	Vocational training or specialized baccalaureate	Retired		No	184	No	WT	Not vaccinated prior to infection		Non-vaccinated	Non-vaccinated	No	0	No symptoms	No symptoms	No symptoms	No	No	No	No	No	No	No	No	No	No	No	No	No	No	No	No	No	No	No	No	No	No	No
333	69	male	ZSAC	ZH	Yes	No	No	Non-smoker	25.1063	Higher technical school or college	Retired	>12'000 CHF	No	183	Yes	WT	Not vaccinated prior to infection		Non-vaccinated	Non-vaccinated	No	0	No symptoms	No symptoms	No symptoms	No	No	No	No	No	No	No	No	No	No	No	No	No	No	No	No	No	No	No	No	No	No	No
334	27	male	ZSAC	ZH	No	No	No	Smoker	25.5354	University	Employed	6'000 - 12'000 CHF	No	186	No	WT	Not vaccinated prior to infection		Non-vaccinated	Non-vaccinated	No	0	No symptoms	No symptoms	No symptoms	No	No	No	No	No	No	No	No	No	No	No	No	No	No	No	No	No	No	No	No	No	No	No
335	32	female	ZSAC	ZH	No	No	No	Smoker	22.0386	Higher technical school or college	Unemployed or other	<6'000 CHF	No	183	No	WT	Not vaccinated prior to infection		Non-vaccinated	Non-vaccinated	No	0	No symptoms	No symptoms	No symptoms	No	No	No	No	No	No	No	No	No	No	No	No	No	No	No	No	No	No	No	No	No	No	No
336	70	male	ZSAC	ZH	Yes	No	No	Non-smoker	23.9995	Higher technical school or college	Retired	<6'000 CHF	No	184	No	WT	Not vaccinated prior to infection		Non-vaccinated	Non-vaccinated	No	0	No symptoms	No symptoms	No symptoms	No	No	No	No	No	No	No	No	No	No	No	No	No	No	No	No	No	No	No	No	No	No	No
337	67	female	ZSAC	ZH	Yes	No	No	Non-smoker		Vocational training or specialized baccalaureate	Retired	<6'000 CHF	No	183	No	WT	Not vaccinated prior to infection		Non-vaccinated	Non-vaccinated	No	0	No symptoms	No symptoms	No symptoms	No	No	No	No	No	No	No	No	No	No	No	No	No	No	No	No	No	No	No	No	No	No	No
338	47	female	ZSAC	ZH	No	No	No	Non-smoker	18.3594	University	Employed	>12'000 CHF	No	185	No	WT	Not vaccinated prior to infection		Non-vaccinated	Non-vaccinated	No	0	No symptoms	No symptoms	No symptoms	No	No	No	No	No	No	No	No	No	No	No	No	No	No	No	No	No	No	No	No	No	No	No
339	45	female	ZSAC	ZH	No	No	No	Smoker	21.3382	Vocational training or specialized baccalaureate	Employed	>12'000 CHF	No	183	No	WT	Not vaccinated prior to infection		Non-vaccinated	Non-vaccinated	No	0	No symptoms	No symptoms	No symptoms	No	No	No	No	No	No	No	No	No	No	No	No	No	No	No	No	No	No	No	No	No	No	No
340	67	male	ZSAC	ZH	No	No	No	Non-smoker	28.7347	University	Retired	6'000 - 12'000 CHF	No	182	No	WT	Not vaccinated prior to infection		Non-vaccinated	Non-vaccinated	No	0	No symptoms	No symptoms	No symptoms	No	No	No	No	No	No	No	No	No	No	No	No	No	No	No	No	No	No	No	No	No	No	No
341	31	female	ZSAC	ZH	No	No	No	Non-smoker	25.2174	Vocational training or specialized baccalaureate	Employed	<6'000 CHF	No	186	No	WT	Not vaccinated prior to infection		Non-vaccinated	Non-vaccinated	Yes	2	1-2 symptoms	2 symptoms	Mild	Yes	No	Yes	No	No	No	No	No	No	No	No	No	No	No	No	No	No	No	No	No	No	No	No	Cluster 1
342	52	male	ZSAC	ZH	No	No	No	Non-smoker	26.5887	University	Employed	6'000 - 12'000 CHF	No	192	No	WT	Not vaccinated prior to infection		Non-vaccinated	Non-vaccinated	No	0	No symptoms	No symptoms	No symptoms	No	No	No	No	No	No	No	No	No	No	No	No	No	No	No	No	No	No	No	No	No	No	No
343	52	female	ZSAC	ZH	No	No	No	Non-smoker	27.5802	Vocational training or specialized baccalaureate	Employed	<6'000 CHF	No	182	No	WT	Not vaccinated prior to infection		Non-vaccinated	Non-vaccinated	No	0	No symptoms	No symptoms	No symptoms	No	No	No	No	No	No	No	No	No	No	No	No	No	No	No	No	No	No	No	No	No	No	No
344	47	female	CI	TI	No	No	No	Non-smoker	21.8871	University	Retired	>12'000 CHF	No	202	No	Omicron	Vaccinated prior to infection	mRNA	<6 months	3 doses	No	0	No symptoms	No symptoms	No symptoms	No	No	No	No	No	No	No	No	No	No	No	No	No	No	No	No	No	No	No	No	No	No	No
345	30	female	ZSAC	ZH	No	No	No	Ex-smoker	28.1625	Vocational training or specialized baccalaureate	Employed	<6'000 CHF	No	201	No	WT	Not vaccinated prior to infection		Non-vaccinated	Non-vaccinated	No	0	No symptoms	No symptoms	No symptoms	No	No	No	No	No	No	No	No	No	No	No	No	No	No	No	No	No	No	No	No	No	No	No
346	44	male	CI	ZH	No	No	No	Non-smoker	28.089	Higher technical school or college	Retired	6'000 - 12'000 CHF	No	172	No	Delta	Not vaccinated prior to infection		Non-vaccinated	Non-vaccinated	No	0	No symptoms	No symptoms	No symptoms	No	No	No	No	No	No	No	No	No	No	No	No	No	No	No	No	No	No	No	No	No	No	No
347	78	female	ZSAC	ZH	Yes	No	Yes	Ex-smoker	32.3689	Higher technical school or college	Retired	6'000 - 12'000 CHF	No	183	No	WT	Not vaccinated prior to infection		Non-vaccinated	Non-vaccinated	Yes	1	1-2 symptoms	0 or 1 symptom	Moderate	No	No	No	No	No	No	No	No	No	No	No	No	No	No	No	No	No	No	No	Yes	No	No	No	Cluster 1
348	30	female	CI	ZH	No	No	No	Non-smoker	20.7031	University	Retired	>12'000 CHF	No	155	No	Omicron	Vaccinated prior to infection	mRNA	<6 months	3 doses	No	0	No symptoms	No symptoms	No symptoms	No	No	No	No	No	No	No	No	No	No	No	No	No	No	No	No	No	No	No	No	No	No	No
349	26	female	ZSAC	ZH	No	No	No	Non-smoker	19.1516	Higher technical school or college	Employed	6'000 - 12'000 CHF	No	184	No	WT	Not vaccinated prior to infection		Non-vaccinated	Non-vaccinated	No	0	No symptoms	No symptoms	No symptoms	No	No	No	No	No	No	No	No	No	No	No	No	No	No	No	No	No	No	No	No	No	No	No
350	28	female	ZSAC	ZH	Yes	No	Yes	Smoker	22.4059	Vocational training or specialized baccalaureate	Student	<6'000 CHF	No	184	No	WT	Not vaccinated prior to infection		Non-vaccinated	Non-vaccinated	No	0	No symptoms	No symptoms	No symptoms	No	No	No	No	No	No	No	No	No	No	No	No	No	No	No	No	No	No	No	No	No	No	No
351	66	male	CI	TI	Yes	No	Yes	Ex-smoker	24.4418	Vocational training or specialized baccalaureate	Employed	6'000 - 12'000 CHF	No	181	No	Omicron	Vaccinated prior to infection	mRNA	<6 months	3 doses	No	0	No symptoms	No symptoms	No symptoms	No	No	No	No	No	No	No	No	No	No	No	No	No	No	No	No	No	No	No	No	No	No	No
352	62	male	ZSAC	ZH	No	No	No	Non-smoker	28.3937	Higher technical school or college	Employed	6'000 - 12'000 CHF	No	182	Yes	WT	Not vaccinated prior to infection		Non-vaccinated	Non-vaccinated	No	0	No symptoms	No symptoms	No symptoms	No	No	No	No	No	No	No	No	No	No	No	No	No	No	No	No	No	No	No	No	No	No	No
353	66	male	ZSAC	ZH	No	No	No	Non-smoker	24.9566	Higher technical school or college	Retired	>12'000 CHF	No	183	No	WT	Not vaccinated prior to infection		Non-vaccinated	Non-vaccinated	Yes	4	3-5 symptoms	2+ symptoms	Mild	Yes	No	Yes	No	No	No	No	No	No	No	No	Yes	No	No	No	Yes	No	No	No	No	No	No	No	Cluster 1
354	27	female	CI	TI	No	No	No	Smoker	21.5645	None or mandatory school	Retired	<6'000 CHF	No	159	No	Omicron	Not vaccinated prior to infection		Non-vaccinated	Non-vaccinated	No	0	No symptoms	No symptoms	No symptoms	No	No	No	No	No	No	No	No	No	No	No	No	No	No	No	No	No	No	No	No	No	No	No
355	59	male	ZSAC	ZH	Yes	No	No	Non-smoker	27.4648	Vocational training or specialized baccalaureate	Employed	6'000 - 12'000 CHF	No		No	WT	Not vaccinated prior to infection		Non-vaccinated	Non-vaccinated	No	0	No symptoms	No symptoms	No symptoms	No	No	No	No	No	No	No	No	No	No	No	No	No	No	No	No	No	No	No	No	No	No	No
356	72	male	ZSAC	ZH	Yes	No	No	Non-smoker	18.4221	Vocational training or specialized baccalaureate	Retired	6'000 - 12'000 CHF	No	187	No	WT	Not vaccinated prior to infection		Non-vaccinated	Non-vaccinated	No	0	No symptoms	No symptoms	No symptoms	No	No	No	No	No	No	No	No	No	No	No	No	No	No	No	No	No	No	No	No	No	No	No
357	21	female	CI	TI	No	No	No	Non-smoker	20.9366	Vocational training or specialized baccalaureate	Student	>12'000 CHF	Yes	199	No	Omicron	Vaccinated prior to infection	mRNA	<6 months	1-2 doses	No	0	No symptoms	No symptoms	No symptoms	No	No	No	No	No	No	No	No	No	No	No	No	No	No	No	No	No	No	No	No	No	No	No
358	67	female	ZSAC	ZH	No	No	No	Non-smoker	22.1893	Higher technical school or college	Retired	<6'000 CHF	No	182	No	WT	Not vaccinated prior to infection		Non-vaccinated	Non-vaccinated	No	0	No symptoms	No symptoms	No symptoms	No	No	No	No	No	No	No	No	No	No	No	No	No	No	No	No	No	No	No	No	No	No	No
359	72	male	ZSAC	ZH	No	No	No	Non-smoker	24.8792	University	Retired	>12'000 CHF	No	182	No	WT	Not vaccinated prior to infection		Non-vaccinated	Non-vaccinated	Yes	2	1-2 symptoms	0 or 1 symptom	Mild	No	No	No	No	No	No	No	No	No	No	No	No	Yes	No	No	No	No	No	No	Yes	No	No	No	Cluster 1
360	25	female	CI	TI	No	No	No	Non-smoker	17.5064	University	Retired	6'000 - 12'000 CHF	No	194	No	Omicron	Vaccinated prior to infection	mRNA	<6 months	1-2 doses	No	0	No symptoms	No symptoms	No symptoms	No	No	No	No	No	No	No	No	No	No	No	No	No	No	No	No	No	No	No	No	No	No	No
361	51	female	CI	TI	Yes	No	No	Non-smoker	23.7332	Vocational training or specialized baccalaureate	Retired	6'000 - 12'000 CHF	No	163	No	Omicron	Vaccinated prior to infection	mRNA	<6 months	3 doses	No	0	No symptoms	No symptoms	No symptoms	No	No	No	No	No	No	No	No	No	No	No	No	No	No	No	No	No	No	No	No	No	No	No
362	45	male	CI	ZH	No	No	No	Ex-smoker	25.6612	Vocational training or specialized baccalaureate	Retired	>12'000 CHF	No	166	No	Omicron	Vaccinated prior to infection	mRNA	<6 months	3 doses	No	0	No symptoms	No symptoms	No symptoms	No	No	No	No	No	No	No	No	No	No	No	No	No	No	No	No	No	No	No	No	No	No	No
363	62	female	ZSAC	ZH	No	No	No	Ex-smoker	20.4876	Vocational training or specialized baccalaureate	Employed	>12'000 CHF	No	195	No	WT	Not vaccinated prior to infection		Non-vaccinated	Non-vaccinated	No	0	No symptoms	No symptoms	No symptoms	No	No	No	No	No	No	No	No	No	No	No	No	No	No	No	No	No	No	No	No	No	No	No
364	69	male	ZSAC	ZH	Yes			Ex-smoker	25.6896	Vocational training or specialized baccalaureate	Retired	6'000 - 12'000 CHF	No	182	No	WT	Not vaccinated prior to infection		Non-vaccinated	Non-vaccinated	No	0	No symptoms	No symptoms	No symptoms	No	No	No	No	No	No	No	No	No	No	No	No	No	No	No	No	No	No	No	No	No	No	No
365	45	male	ZSAC	ZH	Yes	Yes	No	Ex-smoker	33.0826	University	Employed	>12'000 CHF	No	182	No	WT	Not vaccinated prior to infection		Non-vaccinated	Non-vaccinated	No	0	No symptoms	No symptoms	No symptoms	No	No	No	No	No	No	No	No	No	No	No	No	No	No	No	No	No	No	No	No	No	No	No
366	42	female	ZSAC	ZH	No	No	No	Ex-smoker	22.6562	Vocational training or specialized baccalaureate	Employed	<6'000 CHF	No	186	No	WT	Not vaccinated prior to infection		Non-vaccinated	Non-vaccinated	No	0	No symptoms	No symptoms	No symptoms	No	No	No	No	No	No	No	No	No	No	No	No	No	No	No	No	No	No	No	No	No	No	No
367	41	female	ZSAC	ZH	No	No	No	Non-smoker	18.8189	Higher technical school or college	Employed	>12'000 CHF	No	182	No	WT	Not vaccinated prior to infection		Non-vaccinated	Non-vaccinated	No	0	No symptoms	No symptoms	No symptoms	No	No	No	No	No	No	No	No	No	No	No	No	No	No	No	No	No	No	No	No	No	No	No
368	67	male	ZSAC	ZH	No	No	No	Non-smoker	26.2507	Higher technical school or college	Retired	6'000 - 12'000 CHF	No	183	No	WT	Not vaccinated prior to infection		Non-vaccinated	Non-vaccinated	Yes	2	1-2 symptoms	0 or 1 symptom	Mild	No	No	No	No	No	No	Yes	No	No	No	No	No	No	No	No	No	No	No	No	No	No	No	Yes	Cluster 1
369	32	female	ZSAC	ZH	No	No	No	Non-smoker	22.3214	University	Employed	<6'000 CHF	No	184	No	WT	Not vaccinated prior to infection		Non-vaccinated	Non-vaccinated	No	0	No symptoms	No symptoms	No symptoms	No	No	No	No	No	No	No	No	No	No	No	No	No	No	No	No	No	No	No	No	No	No	No
370	26	female	ZSAC	ZH	No	No	No	Ex-smoker	21.9671	Higher technical school or college	Employed	>12'000 CHF	No	187	No	WT	Not vaccinated prior to infection		Non-vaccinated	Non-vaccinated	No	0	No symptoms	No symptoms	No symptoms	No	No	No	No	No	No	No	No	No	No	No	No	No	No	No	No	No	No	No	No	No	No	No
371	46	male	CI	TI	No	No	No	Non-smoker	26.0617	Vocational training or specialized baccalaureate	Retired	<6'000 CHF	No	196	No	Omicron	Vaccinated prior to infection	mRNA	<6 months	1-2 doses	No	0	No symptoms	No symptoms	No symptoms	No	No	No	No	No	No	No	No	No	No	No	No	No	No	No	No	No	No	No	No	No	No	No
372	69	female	ZSAC	ZH	Yes	No	No	Non-smoker	21.2585	Vocational training or specialized baccalaureate	Retired	>12'000 CHF	No	192	No	WT	Not vaccinated prior to infection		Non-vaccinated	Non-vaccinated	No	0	No symptoms	No symptoms	No symptoms	No	No	No	No	No	No	No	No	No	No	No	No	No	No	No	No	No	No	No	No	No	No	No
373	27	female	ZSAC	ZH	No	No	No	Smoker	24.3046	Higher technical school or college	Employed	<6'000 CHF	No	183	No	WT	Not vaccinated prior to infection		Non-vaccinated	Non-vaccinated	No	0	No symptoms	No symptoms	No symptoms	No	No	No	No	No	No	No	No	No	No	No	No	No	No	No	No	No	No	No	No	No	No	No
374	38	female	CI	TI	No	No	No	Non-smoker	26.6436	Vocational training or specialized baccalaureate	Retired	6'000 - 12'000 CHF	Yes	156	No	Omicron	Not vaccinated prior to infection		Non-vaccinated	Non-vaccinated	No	0	No symptoms	No symptoms	No symptoms	No	No	No	No	No	No	No	No	No	No	No	No	No	No	No	No	No	No	No	No	No	No	No
375	51	male	ZSAC	ZH	No	No	No	Non-smoker	25.963	University	Student	<6'000 CHF	No	182	No	WT	Not vaccinated prior to infection		Non-vaccinated	Non-vaccinated	Yes	4	3-5 symptoms	2+ symptoms	Mild	Yes	Yes	Yes	No	No	No	No	No	No	No	No	No	No	No	No	No	Yes	No	No	No	No	No	No	Cluster 1
376	62	female	ZSAC	ZH	No	No	No	Non-smoker	21.5645	University	Employed	6'000 - 12'000 CHF	No	183	No	WT	Not vaccinated prior to infection		Non-vaccinated	Non-vaccinated	No	0	No symptoms	No symptoms	No symptoms	No	No	No	No	No	No	No	No	No	No	No	No	No	No	No	No	No	No	No	No	No	No	No
377	25	female	ZSAC	ZH	No	No	No	Ex-smoker	21.5139	Vocational training or specialized baccalaureate	Employed	6'000 - 12'000 CHF	No	185	No	WT	Not vaccinated prior to infection		Non-vaccinated	Non-vaccinated	Yes	1	1-2 symptoms	0 or 1 symptom	Mild	No	No	No	No	No	No	No	No	No	No	No	No	No	No	No	No	No	No	No	Yes	No	No	No	Cluster 1
378	66	male	ZSAC	ZH	Yes	No	No	Non-smoker	24	Higher technical school or college	Retired	6'000 - 12'000 CHF	No	185	No	WT	Not vaccinated prior to infection		Non-vaccinated	Non-vaccinated	No	0	No symptoms	No symptoms	No symptoms	No	No	No	No	No	No	No	No	No	No	No	No	No	No	No	No	No	No	No	No	No	No	No
379	41	male	ZSAC	ZH	No	No	No	Non-smoker	22.3403	Higher technical school or college	Employed	6'000 - 12'000 CHF	No	182	No	WT	Not vaccinated prior to infection		Non-vaccinated	Non-vaccinated	No	0	No symptoms	No symptoms	No symptoms	No	No	No	No	No	No	No	No	No	No	No	No	No	No	No	No	No	No	No	No	No	No	No
380	30	female	CI	ZH	No	No	No	Non-smoker	20.1956	University	Retired	6'000 - 12'000 CHF	No	202	No	Omicron	Vaccinated prior to infection	mRNA	<6 months	1-2 doses	No	0	No symptoms	No symptoms	No symptoms	No	No	No	No	No	No	No	No	No	No	No	No	No	No	No	No	No	No	No	No	No	No	No
381	58	female	ZSAC	ZH	No	No	No	Non-smoker	28.0404	Higher technical school or college	Employed	6'000 - 12'000 CHF	No	190	No	WT	Not vaccinated prior to infection		Non-vaccinated	Non-vaccinated	No	0	No symptoms	No symptoms	No symptoms	No	No	No	No	No	No	No	No	No	No	No	No	No	No	No	No	No	No	No	No	No	No	No
382	30	male	ZSAC	ZH	No	No	No	Non-smoker	22.2569	University	Employed	6'000 - 12'000 CHF	No	182	No	WT	Not vaccinated prior to infection		Non-vaccinated	Non-vaccinated	No	0	No symptoms	No symptoms	No symptoms	No	No	No	No	No	No	No	No	No	No	No	No	No	No	No	No	No	No	No	No	No	No	No
383	26	female	ZSAC	ZH	Yes	Yes	No	Non-smoker	24.677	University	Employed	6'000 - 12'000 CHF	No	184	No	WT	Not vaccinated prior to infection		Non-vaccinated	Non-vaccinated	No	0	No symptoms	No symptoms	No symptoms	No	No	No	No	No	No	No	No	No	No	No	No	No	No	No	No	No	No	No	No	No	No	No
384	85	male	ZSAC	ZH	Yes	No	No	Ex-smoker	21.9671	Vocational training or specialized baccalaureate	Retired	6'000 - 12'000 CHF	No	182	No	WT	Not vaccinated prior to infection		Non-vaccinated	Non-vaccinated	Yes	4	3-5 symptoms	0 or 1 symptom	Mild	Yes	No	No	No	No	No	No	Yes	Yes	No	No	No	No	No	No	No	Yes	No	No	No	No	No	No	Cluster 4
385	41	male	ZSAC	ZH	No	No	No	Smoker	25.5354	Higher technical school or college	Employed	6'000 - 12'000 CHF	No	184	No	WT	Not vaccinated prior to infection		Non-vaccinated	Non-vaccinated	No	0	No symptoms	No symptoms	No symptoms	No	No	No	No	No	No	No	No	No	No	No	No	No	No	No	No	No	No	No	No	No	No	No
386	28	male	CI	ZH	Yes	Yes	No	Ex-smoker	25.6489	Vocational training or specialized baccalaureate	Retired	>12'000 CHF	No	206	No	Delta	Vaccinated prior to infection	mRNA	<6 months	1-2 doses	No	0	No symptoms	No symptoms	No symptoms	No	No	No	No	No	No	No	No	No	No	No	No	No	No	No	No	No	No	No	No	No	No	No
387	69	female	ZSAC	ZH	No	No	No	Ex-smoker	25.0762	None or mandatory school	Retired	<6'000 CHF	No	185	No	WT	Not vaccinated prior to infection		Non-vaccinated	Non-vaccinated	No	0	No symptoms	No symptoms	No symptoms	No	No	No	No	No	No	No	No	No	No	No	No	No	No	No	No	No	No	No	No	No	No	No
388	31	female	ZSAC	ZH	No	No	No	Ex-smoker	20.8325	Vocational training or specialized baccalaureate	Employed	6'000 - 12'000 CHF	No	186	No	WT	Not vaccinated prior to infection		Non-vaccinated	Non-vaccinated	No	0	No symptoms	No symptoms	No symptoms	No	No	No	No	No	No	No	No	No	No	No	No	No	No	No	No	No	No	No	No	No	No	No
389	54	male	ZSAC	ZH	No	No	No	Ex-smoker	23.3556	Vocational training or specialized baccalaureate	Employed	6'000 - 12'000 CHF	No	182	No	WT	Not vaccinated prior to infection		Non-vaccinated	Non-vaccinated	Yes	1	1-2 symptoms	0 or 1 symptom	Mild	No	No	No	No	No	No	No	No	No	No	No	No	No	No	No	No	No	No	Yes	No	No	No	No	Cluster 1
390	83	female	ZSAC	ZH	Yes	No	No	Ex-smoker	23.4375	Vocational training or specialized baccalaureate	Retired	<6'000 CHF	No	188	No	WT	Not vaccinated prior to infection		Non-vaccinated	Non-vaccinated	No	0	No symptoms	No symptoms	No symptoms	No	No	No	No	No	No	No	No	No	No	No	No	No	No	No	No	No	No	No	No	No	No	No
391	66	male	ZSAC	ZH	No	No	No	Ex-smoker	31.0204	University	Retired	6'000 - 12'000 CHF	No	182	No	WT	Not vaccinated prior to infection		Non-vaccinated	Non-vaccinated	Yes	1	1-2 symptoms	0 or 1 symptom	Mild	No	No	No	No	No	No	No	No	No	No	No	Yes	No	No	No	No	No	No	No	No	No	No	No	Cluster 1
392	47	female	ZSAC	ZH	No	No	No	Non-smoker	24.623	Vocational training or specialized baccalaureate	Employed	>12'000 CHF	No	183	No	WT	Not vaccinated prior to infection		Non-vaccinated	Non-vaccinated	No	0	No symptoms	No symptoms	No symptoms	No	No	No	No	No	No	No	No	No	No	No	No	No	No	No	No	No	No	No	No	No	No	No
393	46	male	ZSAC	ZH	No	No	No	Non-smoker	24.977	Higher technical school or college	Employed	6'000 - 12'000 CHF	No	182	No	WT	Not vaccinated prior to infection		Non-vaccinated	Non-vaccinated	No	0	No symptoms	No symptoms	No symptoms	No	No	No	No	No	No	No	No	No	No	No	No	No	No	No	No	No	No	No	No	No	No	No
394	60	female	ZSAC	ZH	Yes	No	No	Non-smoker	28.6851	Vocational training or specialized baccalaureate	Employed	<6'000 CHF	No	185	No	WT	Not vaccinated prior to infection		Non-vaccinated	Non-vaccinated	No	0	No symptoms	No symptoms	No symptoms	No	No	No	No	No	No	No	No	No	No	No	No	No	No	No	No	No	No	No	No	No	No	No
395	47	male	ZSAC	ZH	No	No	No	Non-smoker	24.4245	University	Unemployed or other	6'000 - 12'000 CHF	No	184	No	WT	Not vaccinated prior to infection		Non-vaccinated	Non-vaccinated	No	0	No symptoms	No symptoms	No symptoms	No	No	No	No	No	No	No	No	No	No	No	No	No	No	No	No	No	No	No	No	No	No	No
396	36	male	ZSAC	ZH	No	No	No	Ex-smoker	21.9138	University	Employed	6'000 - 12'000 CHF	No	184	No	WT	Not vaccinated prior to infection		Non-vaccinated	Non-vaccinated	No	0	No symptoms	No symptoms	No symptoms	No	No	No	No	No	No	No	No	No	No	No	No	No	No	No	No	No	No	No	No	No	No	No
397	24	female	ZSAC	ZH	No	No	No	Smoker	21.1203	Vocational training or specialized baccalaureate	Employed	<6'000 CHF	No	184	Yes	WT	Not vaccinated prior to infection		Non-vaccinated	Non-vaccinated	No	0	No symptoms	No symptoms	No symptoms	No	No	No	No	No	No	No	No	No	No	No	No	No	No	No	No	No	No	No	No	No	No	No
398	44	male	ZSAC	ZH	No	No	No	Ex-smoker	28.5319	University	Employed	>12'000 CHF	No	184	No	WT	Not vaccinated prior to infection		Non-vaccinated	Non-vaccinated	No	0	No symptoms	No symptoms	No symptoms	No	No	No	No	No	No	No	No	No	No	No	No	No	No	No	No	No	No	No	No	No	No	No
399	51	female	ZSAC	ZH	No	No	No	Non-smoker	21.4533	Higher technical school or college	Employed	6'000 - 12'000 CHF	No	184	No	WT	Not vaccinated prior to infection		Non-vaccinated	Non-vaccinated	No	0	No symptoms	No symptoms	No symptoms	No	No	No	No	No	No	No	No	No	No	No	No	No	No	No	No	No	No	No	No	No	No	No
400	59	female	CI	TI	Yes	No	Yes	Ex-smoker	24.2188	Vocational training or specialized baccalaureate	Employed	<6'000 CHF	No	205	No	Delta	Vaccinated prior to infection	mRNA	<6 months	1-2 doses	No	0	No symptoms	No symptoms	No symptoms	No	No	No	No	No	No	No	No	No	No	No	No	No	No	No	No	No	No	No	No	No	No	No
401	58	male	ZSAC	ZH	No	No	No	Non-smoker	24.968	Vocational training or specialized baccalaureate	Employed	<6'000 CHF	No	191	No	WT	Not vaccinated prior to infection		Non-vaccinated	Non-vaccinated	No	0	No symptoms	No symptoms	No symptoms	No	No	No	No	No	No	No	No	No	No	No	No	No	No	No	No	No	No	No	No	No	No	No
402	35	female	CI	TI	No	No	No	Non-smoker	20.202	University	Retired	6'000 - 12'000 CHF	No	192	No	Omicron	Vaccinated prior to infection	mRNA	<6 months	3 doses	No	0	No symptoms	No symptoms	No symptoms	No	No	No	No	No	No	No	No	No	No	No	No	No	No	No	No	No	No	No	No	No	No	No
403	35	male	ZSAC	ZH	No	No	No	Non-smoker	21.1589	University	Employed	6'000 - 12'000 CHF	No	184	No	WT	Not vaccinated prior to infection		Non-vaccinated	Non-vaccinated	No	0	No symptoms	No symptoms	No symptoms	No	No	No	No	No	No	No	No	No	No	No	No	No	No	No	No	No	No	No	No	No	No	No
404	23	male	CI	TI	No	No	No	Non-smoker	23.1481	Vocational training or specialized baccalaureate	Student	6'000 - 12'000 CHF	No	207	No	Delta	Vaccinated prior to infection	mRNA	<6 months	1-2 doses	No	0	No symptoms	No symptoms	No symptoms	No	No	No	No	No	No	No	No	No	No	No	No	No	No	No	No	No	No	No	No	No	No	No
405	25	female	ZSAC	ZH	No	No	No	Smoker	20.3816	Higher technical school or college	Employed	<6'000 CHF	No	197	No	WT	Not vaccinated prior to infection		Non-vaccinated	Non-vaccinated	No	0	No symptoms	No symptoms	No symptoms	No	No	No	No	No	No	No	No	No	No	No	No	No	No	No	No	No	No	No	No	No	No	No
406	49	male	ZSAC	ZH	No	No	No	Non-smoker	27.4648	Higher technical school or college	Employed	>12'000 CHF	No	184	No	WT	Not vaccinated prior to infection		Non-vaccinated	Non-vaccinated	No	0	No symptoms	No symptoms	No symptoms	No	No	No	No	No	No	No	No	No	No	No	No	No	No	No	No	No	No	No	No	No	No	No
407	56	male	ZSAC	ZH	Yes	No	No	Non-smoker	28.7132	University	Employed	6'000 - 12'000 CHF	No	182	No	WT	Not vaccinated prior to infection		Non-vaccinated	Non-vaccinated	No	0	No symptoms	No symptoms	No symptoms	No	No	No	No	No	No	No	No	No	No	No	No	No	No	No	No	No	No	No	No	No	No	No
408	24	male	ZSAC	ZH	No	No	No	Non-smoker	22.0968	University	Student	<6'000 CHF	No	189	No	WT	Not vaccinated prior to infection		Non-vaccinated	Non-vaccinated	Yes	1	1-2 symptoms	0 or 1 symptom	Mild	No	No	No	No	No	No	No	No	No	No	No	Yes	No	No	No	No	No	No	No	No	No	No	No	Cluster 1
409	40	female	CI	TI	Yes	No	No	Ex-smoker	23.5102	University	Retired	>12'000 CHF	Yes	158	No	Omicron	Vaccinated prior to infection	mRNA	≥6 months	1-2 doses	No	0	No symptoms	No symptoms	No symptoms	No	No	No	No	No	No	No	No	No	No	No	No	No	No	No	No	No	No	No	No	No	No	No
410	74	female	CI	TI	Yes	No	No	Non-smoker	28.9062	Vocational training or specialized baccalaureate	Employed	<6'000 CHF	No	157	No	Omicron	Vaccinated prior to infection	mRNA	<6 months	3 doses	No	0	No symptoms	No symptoms	No symptoms	No	No	No	No	No	No	No	No	No	No	No	No	No	No	No	No	No	No	No	No	No	No	No
411	61	female	ZSAC	ZH	No	No	No	Ex-smoker	24.0346	Vocational training or specialized baccalaureate	Employed	6'000 - 12'000 CHF	No	182	Yes	WT	Not vaccinated prior to infection		Non-vaccinated	Non-vaccinated	Yes	9	6+ symptoms	2+ symptoms	Severe	Yes	Yes	Yes	Yes	No	No	Yes	No	Yes	No	No	No	No	No	Yes	No	No	No	No	No	Yes	Yes	No	Cluster 4
412	41	female	ZSAC	ZH	Yes	Yes	No	Smoker	20.7157	Higher technical school or college	Unemployed or other	6'000 - 12'000 CHF	No	185	No	WT	Not vaccinated prior to infection		Non-vaccinated	Non-vaccinated	No	0	No symptoms	No symptoms	No symptoms	No	No	No	No	No	No	No	No	No	No	No	No	No	No	No	No	No	No	No	No	No	No	No
413	66	female	ZSAC	ZH	No	No	No	Non-smoker	25.1429	Vocational training or specialized baccalaureate	Retired	6'000 - 12'000 CHF	No	186	No	WT	Not vaccinated prior to infection		Non-vaccinated	Non-vaccinated	No	0	No symptoms	No symptoms	No symptoms	No	No	No	No	No	No	No	No	No	No	No	No	No	No	No	No	No	No	No	No	No	No	No
414	18	female	ZSAC	ZH	Yes	Yes	No	Non-smoker	19.721	Vocational training or specialized baccalaureate	Employed	<6'000 CHF	No	182	No	WT	Not vaccinated prior to infection		Non-vaccinated	Non-vaccinated	No	0	No symptoms	No symptoms	No symptoms	No	No	No	No	No	No	No	No	No	No	No	No	No	No	No	No	No	No	No	No	No	No	No
415	24	female	CI	ZH	No	No	No	Non-smoker	17.9282	Vocational training or specialized baccalaureate	Retired	<6'000 CHF	No	190	No	Omicron	Vaccinated prior to infection	mRNA	≥6 months	1-2 doses	No	0	No symptoms	No symptoms	No symptoms	No	No	No	No	No	No	No	No	No	No	No	No	No	No	No	No	No	No	No	No	No	No	No
416	51	male	ZSAC	ZH	No	No	No	Non-smoker	22.5309	University	Employed	>12'000 CHF	No	182	No	WT	Not vaccinated prior to infection		Non-vaccinated	Non-vaccinated	No	0	No symptoms	No symptoms	No symptoms	No	No	No	No	No	No	No	No	No	No	No	No	No	No	No	No	No	No	No	No	No	No	No
417	57	male	ZSAC	ZH	Yes	No	No	Non-smoker	26.0617	Higher technical school or college	Employed	>12'000 CHF	No	182	No	WT	Not vaccinated prior to infection		Non-vaccinated	Non-vaccinated	No	0	No symptoms	No symptoms	No symptoms	No	No	No	No	No	No	No	No	No	No	No	No	No	No	No	No	No	No	No	No	No	No	No
418	47	male	ZSAC	ZH	No	No	No	Smoker	21.6049	Vocational training or specialized baccalaureate	Employed	6'000 - 12'000 CHF	No	184	No	WT	Not vaccinated prior to infection		Non-vaccinated	Non-vaccinated	No	0	No symptoms	No symptoms	No symptoms	No	No	No	No	No	No	No	No	No	No	No	No	No	No	No	No	No	No	No	No	No	No	No
419	73	male	ZSAC	ZH	No	No	No	Non-smoker	25.0593	Vocational training or specialized baccalaureate	Retired	6'000 - 12'000 CHF	No	184	No	WT	Not vaccinated prior to infection		Non-vaccinated	Non-vaccinated	No	0	No symptoms	No symptoms	No symptoms	No	No	No	No	No	No	No	No	No	No	No	No	No	No	No	No	No	No	No	No	No	No	No
420	74	female	ZSAC	ZH	Yes	Yes	No	Ex-smoker	22.6003	None or mandatory school	Retired		No	184	No	WT	Not vaccinated prior to infection		Non-vaccinated	Non-vaccinated	No	0	No symptoms	No symptoms	No symptoms	No	No	No	No	No	No	No	No	No	No	No	No	No	No	No	No	No	No	No	No	No	No	No
421	62	female	CI	TI	No	No	No	Non-smoker	23.3355	Vocational training or specialized baccalaureate	Retired	6'000 - 12'000 CHF	No	188	No	Omicron	Vaccinated prior to infection	mRNA	<6 months	3 doses	No	0	No symptoms	No symptoms	No symptoms	No	No	No	No	No	No	No	No	No	No	No	No	No	No	No	No	No	No	No	No	No	No	No
422	32	male	ZSAC	ZH	No	No	No	Non-smoker	22.4982	University	Employed		No	196	No	WT	Not vaccinated prior to infection		Non-vaccinated	Non-vaccinated	No	0	No symptoms	No symptoms	No symptoms	No	No	No	No	No	No	No	No	No	No	No	No	No	No	No	No	No	No	No	No	No	No	No
423	54	male	CI	ZH	No	No	No	Ex-smoker	21.6333	Vocational training or specialized baccalaureate	Retired		Yes	192	No	Omicron	Not vaccinated prior to infection		Non-vaccinated	Non-vaccinated	Yes	3	3-5 symptoms	0 or 1 symptom	Moderate	No	No	No	No	No	No	Yes	Yes	No	Yes	No	No	No	No	No	No	No	No	No	No	No	No	No	Cluster 1
424	19	female	ZSAC	ZH	No	No	No	Non-smoker	18.0662	None or mandatory school	Student	<6'000 CHF	No	182	No	WT	Not vaccinated prior to infection		Non-vaccinated	Non-vaccinated	No	0	No symptoms	No symptoms	No symptoms	No	No	No	No	No	No	No	No	No	No	No	No	No	No	No	No	No	No	No	No	No	No	No
425	61	female	ZSAC	ZH	No	No		Non-smoker	20.7008	Higher technical school or college	Employed	<6'000 CHF	No	182	No	WT	Not vaccinated prior to infection		Non-vaccinated	Non-vaccinated	No	0	No symptoms	No symptoms	No symptoms	No	No	No	No	No	No	No	No	No	No	No	No	No	No	No	No	No	No	No	No	No	No	No
426	47	female	ZSAC	ZH	No	No	No	Non-smoker	18.3391	University	Employed	>12'000 CHF	No	182	No	WT	Not vaccinated prior to infection		Non-vaccinated	Non-vaccinated	Yes	2	1-2 symptoms	0 or 1 symptom	Mild	No	Yes	No	No	No	No	No	No	No	No	No	No	Yes	No	No	No	No	No	No	No	No	No	No	Cluster 1
427	79	female	ZSAC	ZH	No	No	No	Non-smoker	26.7094	Vocational training or specialized baccalaureate	Retired	<6'000 CHF	No	187	No	WT	Not vaccinated prior to infection		Non-vaccinated	Non-vaccinated	No	0	No symptoms	No symptoms	No symptoms	No	No	No	No	No	No	No	No	No	No	No	No	No	No	No	No	No	No	No	No	No	No	No
428	32	female	ZSAC	ZH	No	No	No	Non-smoker	24.5089	University	Unemployed or other	6'000 - 12'000 CHF	No	191	No	WT	Not vaccinated prior to infection		Non-vaccinated	Non-vaccinated	Yes	5	3-5 symptoms	2+ symptoms	Mild	Yes	No	Yes	No	No	No	No	No	No	No	No	No	No	No	No	No	No	No	No	No	Yes	Yes	Yes	Cluster 2
429	49	female	ZSAC	ZH	No	No	No	Non-smoker	24.5675	Higher technical school or college	Unemployed or other	6'000 - 12'000 CHF	No	182	No	WT	Not vaccinated prior to infection		Non-vaccinated	Non-vaccinated	No	0	No symptoms	No symptoms	No symptoms	No	No	No	No	No	No	No	No	No	No	No	No	No	No	No	No	No	No	No	No	No	No	No
430	75	male	ZSAC	ZH	No	No	No	Non-smoker	21.3068	University	Retired	6'000 - 12'000 CHF	No	184	No	WT	Not vaccinated prior to infection		Non-vaccinated	Non-vaccinated	No	0	No symptoms	No symptoms	No symptoms	No	No	No	No	No	No	No	No	No	No	No	No	No	No	No	No	No	No	No	No	No	No	No
431	29	male	ZSAC	ZH	No	No	No	Non-smoker	25.6402	Vocational training or specialized baccalaureate	Employed	<6'000 CHF	No	184	No	WT	Not vaccinated prior to infection		Non-vaccinated	Non-vaccinated	No	0	No symptoms	No symptoms	No symptoms	No	No	No	No	No	No	No	No	No	No	No	No	No	No	No	No	No	No	No	No	No	No	No
432	73	male	ZSAC	ZH	Yes	No	No	Non-smoker	28.3447	Higher technical school or college	Retired	>12'000 CHF	No	183	No	WT	Not vaccinated prior to infection		Non-vaccinated	Non-vaccinated	No	0	No symptoms	No symptoms	No symptoms	No	No	No	No	No	No	No	No	No	No	No	No	No	No	No	No	No	No	No	No	No	No	No
433	85	female	ZSAC	ZH	Yes	No	No	Non-smoker	30.4878	None or mandatory school	Retired	<6'000 CHF	No	195	No	WT	Not vaccinated prior to infection		Non-vaccinated	Non-vaccinated	No	0	No symptoms	No symptoms	No symptoms	No	No	No	No	No	No	No	No	No	No	No	No	No	No	No	No	No	No	No	No	No	No	No
434	34	female	ZSAC	ZH	No	No	No	Non-smoker	21.9076	University	Employed	6'000 - 12'000 CHF	No	184	No	WT	Not vaccinated prior to infection		Non-vaccinated	Non-vaccinated	Yes	2	1-2 symptoms	0 or 1 symptom		No	No	No	No	No	No	Yes	No	No	No	No	No	No	No	No	No	No	No	No	No	No	Yes	No	Cluster 2
435	35	male	CI	TI	No	No	No	Ex-smoker	20.5714	University	Retired	>12'000 CHF	No	217	No	Delta	Not vaccinated prior to infection		Non-vaccinated	Non-vaccinated	No	0	No symptoms	No symptoms	No symptoms	No	No	No	No	No	No	No	No	No	No	No	No	No	No	No	No	No	No	No	No	No	No	No
436	40	female	CI	TI	No	No	No	Ex-smoker	29.7442	Vocational training or specialized baccalaureate	Retired	6'000 - 12'000 CHF	No	168	No	Omicron	Vaccinated prior to infection	mRNA	≥6 months	1-2 doses	No	0	No symptoms	No symptoms	No symptoms	No	No	No	No	No	No	No	No	No	No	No	No	No	No	No	No	No	No	No	No	No	No	No
437	51	male	CI	ZH	No	No	No	Non-smoker	26.8745	Vocational training or specialized baccalaureate	Retired	6'000 - 12'000 CHF	No	202	No	Delta	Not vaccinated prior to infection		Non-vaccinated	Non-vaccinated	No	0	No symptoms	No symptoms	No symptoms	No	No	No	No	No	No	No	No	No	No	No	No	No	No	No	No	No	No	No	No	No	No	No
438	62	male	ZSAC	ZH	Yes	No	No	Ex-smoker		Vocational training or specialized baccalaureate	Employed	<6'000 CHF	No	183	No	WT	Not vaccinated prior to infection		Non-vaccinated	Non-vaccinated	No	0	No symptoms	No symptoms	No symptoms	No	No	No	No	No	No	No	No	No	No	No	No	No	No	No	No	No	No	No	No	No	No	No
439	33	male	ZSAC	ZH	No	No	No	Ex-smoker	24.4141	Vocational training or specialized baccalaureate	Employed	>12'000 CHF	No	182	No	WT	Not vaccinated prior to infection		Non-vaccinated	Non-vaccinated	No	0	No symptoms	No symptoms	No symptoms	No	No	No	No	No	No	No	No	No	No	No	No	No	No	No	No	No	No	No	No	No	No	No
440	63	female	ZSAC	ZH	No	No	No	Non-smoker	22.9481	Vocational training or specialized baccalaureate	Retired	6'000 - 12'000 CHF	No	185	No	WT	Not vaccinated prior to infection		Non-vaccinated	Non-vaccinated	No	0	No symptoms	No symptoms	No symptoms	No	No	No	No	No	No	No	No	No	No	No	No	No	No	No	No	No	No	No	No	No	No	No
441	17	female	CI	TI	No	No	No	Non-smoker	18.7328	Vocational training or specialized baccalaureate	Unemployed or other	<6'000 CHF	No	160	No	Delta	Not vaccinated prior to infection		Non-vaccinated	Non-vaccinated	No	0	No symptoms	No symptoms	No symptoms	No	No	No	No	No	No	No	No	No	No	No	No	No	No	No	No	No	No	No	No	No	No	No
442	48	male	ZSAC	ZH	No	No	No	Non-smoker	25.9259	University	Employed	6'000 - 12'000 CHF	No	184	No	WT	Not vaccinated prior to infection		Non-vaccinated	Non-vaccinated	No	0	No symptoms	No symptoms	No symptoms	No	No	No	No	No	No	No	No	No	No	No	No	No	No	No	No	No	No	No	No	No	No	No
443	34	male	ZSAC	ZH	Yes	Yes	No	Non-smoker	22.546	University	Employed	6'000 - 12'000 CHF	No	188	No	WT	Not vaccinated prior to infection		Non-vaccinated	Non-vaccinated	No	0	No symptoms	No symptoms	No symptoms	No	No	No	No	No	No	No	No	No	No	No	No	No	No	No	No	No	No	No	No	No	No	No
444	53	male	ZSAC	ZH	No	No	No	Smoker	31.353	University	Employed	>12'000 CHF	No	183	No	WT	Not vaccinated prior to infection		Non-vaccinated	Non-vaccinated	No	0	No symptoms	No symptoms	No symptoms	No	No	No	No	No	No	No	No	No	No	No	No	No	No	No	No	No	No	No	No	No	No	No
445	49	female	ZSAC	ZH	No	No	No	Non-smoker	21.0772	None or mandatory school	Employed		No	183	No	WT	Not vaccinated prior to infection		Non-vaccinated	Non-vaccinated	No	0	No symptoms	No symptoms	No symptoms	No	No	No	No	No	No	No	No	No	No	No	No	No	No	No	No	No	No	No	No	No	No	No
446	74	male	ZSAC	ZH	Yes	Yes	Yes	Ex-smoker	24.1131	Higher technical school or college	Retired	6'000 - 12'000 CHF	No	182	Yes	WT	Not vaccinated prior to infection		Non-vaccinated	Non-vaccinated	Yes	2	1-2 symptoms	2 symptoms	Moderate	No	Yes	Yes	No	No	No	No	No	No	No	No	No	No	No	No	No	No	No	No	No	No	No	No	Cluster 1
447	36	female	ZSAC	ZH	No	No	No	Non-smoker	21.6333	Higher technical school or college	Employed	6'000 - 12'000 CHF	No	184	No	WT	Not vaccinated prior to infection		Non-vaccinated	Non-vaccinated	No	0	No symptoms	No symptoms	No symptoms	No	No	No	No	No	No	No	No	No	No	No	No	No	No	No	No	No	No	No	No	No	No	No
448	33	male	CI	ZH	No	No	No	Non-smoker	22.0384	University	Retired	6'000 - 12'000 CHF	No	178	No	Omicron	Vaccinated prior to infection	mRNA	<6 months	1-2 doses	Yes	2	1-2 symptoms	2 symptoms	Moderate	Yes	No	Yes	No	No	No	No	No	No	No	No	No	No	No	No	No	No	No	No	No	No	No	No	Cluster 1
449	37	female	CI	TI	No	No	No	Non-smoker	25.7117	Vocational training or specialized baccalaureate	Unemployed or other	6'000 - 12'000 CHF	No	188	No	Omicron	Vaccinated prior to infection	mRNA	<6 months	1-2 doses	No	0	No symptoms	No symptoms	No symptoms	No	No	No	No	No	No	No	No	No	No	No	No	No	No	No	No	No	No	No	No	No	No	No
450	43	male	ZSAC	ZH	No	No	No	Non-smoker	24.4898	Higher technical school or college	Employed	6'000 - 12'000 CHF	No	183	No	WT	Not vaccinated prior to infection		Non-vaccinated	Non-vaccinated	No	0	No symptoms	No symptoms	No symptoms	No	No	No	No	No	No	No	No	No	No	No	No	No	No	No	No	No	No	No	No	No	No	No
451	33	male	ZSAC	ZH	No	No	No	Non-smoker	24.6914	University	Employed	6'000 - 12'000 CHF	No	182	No	WT	Not vaccinated prior to infection		Non-vaccinated	Non-vaccinated	No	0	No symptoms	No symptoms	No symptoms	No	No	No	No	No	No	No	No	No	No	No	No	No	No	No	No	No	No	No	No	No	No	No
452	51	male	ZSAC	ZH	No	No	No	Non-smoker	26.493	University	Employed	>12'000 CHF	No	182	No	WT	Not vaccinated prior to infection		Non-vaccinated	Non-vaccinated	No	0	No symptoms	No symptoms	No symptoms	No	No	No	No	No	No	No	No	No	No	No	No	No	No	No	No	No	No	No	No	No	No	No
453	67	male	ZSAC	ZH	Yes	No	No	Ex-smoker	27.3982	Vocational training or specialized baccalaureate	Employed	>12'000 CHF	No	189	Yes	WT	Not vaccinated prior to infection		Non-vaccinated	Non-vaccinated	Yes	2	1-2 symptoms	2 symptoms	Mild	No	Yes	No	No	No	No	No	No	No	No	No	Yes	No	No	No	No	No	No	No	No	No	No	No	Cluster 1
454	71	male	ZSAC	ZH	Yes	No	No	Ex-smoker	21.4109	Vocational training or specialized baccalaureate	Employed		No	184	Yes	WT	Not vaccinated prior to infection		Non-vaccinated	Non-vaccinated	No	0	No symptoms	No symptoms	No symptoms	No	No	No	No	No	No	No	No	No	No	No	No	No	No	No	No	No	No	No	No	No	No	No
455	31	male	ZSAC	ZH	No	No	No	Smoker	22.7204	Vocational training or specialized baccalaureate	Employed	6'000 - 12'000 CHF	No	196	No	WT	Not vaccinated prior to infection		Non-vaccinated	Non-vaccinated	No	0	No symptoms	No symptoms	No symptoms	No	No	No	No	No	No	No	No	No	No	No	No	No	No	No	No	No	No	No	No	No	No	No
456	27	female	CI	TI	No	No	No	Smoker	25.8264	Vocational training or specialized baccalaureate	Employed	<6'000 CHF	No	197	No	Delta	Not vaccinated prior to infection		Non-vaccinated	Non-vaccinated	Yes	6	6+ symptoms	2+ symptoms	Mild	Yes	No	Yes	No	No	No	Yes	Yes	No	No	No	No	No	No	No	No	No	No	No	No	Yes	Yes	No	Cluster 2
457	61	female	CI	ZH	No	No	No	Non-smoker	24.6094	Vocational training or specialized baccalaureate	Retired	6'000 - 12'000 CHF	No	180	No	Omicron	Vaccinated prior to infection	mRNA	<6 months	3 doses	No	0	No symptoms	No symptoms	No symptoms	No	No	No	No	No	No	No	No	No	No	No	No	No	No	No	No	No	No	No	No	No	No	No
458	76	female	ZSAC	ZH	Yes	No	No	Ex-smoker	29.1363	Vocational training or specialized baccalaureate	Retired	<6'000 CHF	No	183	No	WT	Not vaccinated prior to infection		Non-vaccinated	Non-vaccinated	Yes	6	6+ symptoms	2+ symptoms	Moderate	Yes	No	Yes	Yes	No	No	No	No	No	No	No	No	No	No	No	Yes	Yes	No	No	No	No	Yes	No	Cluster 2
459	49	male	ZSAC	ZH	No	No	No	Non-smoker	19.3698	Vocational training or specialized baccalaureate	Employed	6'000 - 12'000 CHF	No	183	No	WT	Not vaccinated prior to infection		Non-vaccinated	Non-vaccinated	No	0	No symptoms	No symptoms	No symptoms	No	No	No	No	No	No	No	No	No	No	No	No	No	No	No	No	No	No	No	No	No	No	No
460	52	male	ZSAC	ZH	No	No	No	Ex-smoker	29.7265	Vocational training or specialized baccalaureate	Employed	6'000 - 12'000 CHF	No	182	No	WT	Not vaccinated prior to infection		Non-vaccinated	Non-vaccinated	Yes	1	1-2 symptoms	0 or 1 symptom	Mild	No	No	No	No	No	No	No	No	No	No	No	Yes	No	No	No	No	No	No	No	No	No	No	No	Cluster 1
461	66	male	ZSAC	ZH	Yes			Ex-smoker	23.8754	University	Retired	6'000 - 12'000 CHF	No	184	No	WT	Not vaccinated prior to infection		Non-vaccinated	Non-vaccinated	No	0	No symptoms	No symptoms	No symptoms	No	No	No	No	No	No	No	No	No	No	No	No	No	No	No	No	No	No	No	No	No	No	No
462	56	female	CI	ZH	No	No	No	Non-smoker	21.6128	University	Retired	6'000 - 12'000 CHF	No	224	No	Delta	Vaccinated prior to infection	mRNA	<6 months	1-2 doses	No	0	No symptoms	No symptoms	No symptoms	No	No	No	No	No	No	No	No	No	No	No	No	No	No	No	No	No	No	No	No	No	No	No
463	19	male	ZSAC	ZH	No	No	No	Smoker	39.4449	None or mandatory school	Student	<6'000 CHF	No	186	No	WT	Not vaccinated prior to infection		Non-vaccinated	Non-vaccinated	No	0	No symptoms	No symptoms	No symptoms	No	No	No	No	No	No	No	No	No	No	No	No	No	No	No	No	No	No	No	No	No	No	No
464	42	female	CI	ZH	No	No	No	Non-smoker	21.3382	University	Retired	>12'000 CHF	No	172	No	Omicron	Vaccinated prior to infection	mRNA	<6 months	3 doses	No	0	No symptoms	No symptoms	No symptoms	No	No	No	No	No	No	No	No	No	No	No	No	No	No	No	No	No	No	No	No	No	No	No
465	54	female	ZSAC	ZH	Yes	Yes	No	Non-smoker	23.7118	University	Employed	>12'000 CHF	No	186	No	WT	Not vaccinated prior to infection		Non-vaccinated	Non-vaccinated	No	0	No symptoms	No symptoms	No symptoms	No	No	No	No	No	No	No	No	No	No	No	No	No	No	No	No	No	No	No	No	No	No	No
466	30	male	ZSAC	ZH	No	No	No	Non-smoker	24.9307	University	Employed	>12'000 CHF	No	184	No	WT	Not vaccinated prior to infection		Non-vaccinated	Non-vaccinated	No	0	No symptoms	No symptoms	No symptoms	No	No	No	No	No	No	No	No	No	No	No	No	No	No	No	No	No	No	No	No	No	No	No
467	64	male	ZSAC	ZH	Yes	No	Yes	Non-smoker	22.3954	University	Retired	>12'000 CHF	No	182	No	WT	Not vaccinated prior to infection		Non-vaccinated	Non-vaccinated	No	0	No symptoms	No symptoms	No symptoms	No	No	No	No	No	No	No	No	No	No	No	No	No	No	No	No	No	No	No	No	No	No	No
468	67	male	ZSAC	ZH	No	No	No	Ex-smoker	26.3656	University	Employed	6'000 - 12'000 CHF	No	182	No	WT	Not vaccinated prior to infection		Non-vaccinated	Non-vaccinated	No	0	No symptoms	No symptoms	No symptoms	No	No	No	No	No	No	No	No	No	No	No	No	No	No	No	No	No	No	No	No	No	No	No
469	66	female	ZSAC	ZH	Yes	Yes	No	Ex-smoker	22.4913	University	Employed	6'000 - 12'000 CHF	No	182	No	WT	Not vaccinated prior to infection		Non-vaccinated	Non-vaccinated	No	0	No symptoms	No symptoms	No symptoms	No	No	No	No	No	No	No	No	No	No	No	No	No	No	No	No	No	No	No	No	No	No	No
470	40	male	ZSAC	ZH	No	No	No	Non-smoker	25.7371	Higher technical school or college	Employed	6'000 - 12'000 CHF	No	185	No	WT	Not vaccinated prior to infection		Non-vaccinated	Non-vaccinated	No	0	No symptoms	No symptoms	No symptoms	No	No	No	No	No	No	No	No	No	No	No	No	No	No	No	No	No	No	No	No	No	No	No
471	84	female	ZSAC	ZH	No	No	No	Non-smoker	25.3444	Vocational training or specialized baccalaureate	Retired	<6'000 CHF	No	184	Yes	WT	Not vaccinated prior to infection		Non-vaccinated	Non-vaccinated	No	0	No symptoms	No symptoms	No symptoms	No	No	No	No	No	No	No	No	No	No	No	No	No	No	No	No	No	No	No	No	No	No	No
472	55	male	ZSAC	ZH	No	No	No	Non-smoker	28.257	Vocational training or specialized baccalaureate	Employed	6'000 - 12'000 CHF	No	184	No	WT	Not vaccinated prior to infection		Non-vaccinated	Non-vaccinated	No	0	No symptoms	No symptoms	No symptoms	No	No	No	No	No	No	No	No	No	No	No	No	No	No	No	No	No	No	No	No	No	No	No
473	33	female	ZSAC	ZH	No	No	No	Non-smoker	20.5499	University	Employed	6'000 - 12'000 CHF	No	182	No	WT	Not vaccinated prior to infection		Non-vaccinated	Non-vaccinated	No	0	No symptoms	No symptoms	No symptoms	No	No	No	No	No	No	No	No	No	No	No	No	No	No	No	No	No	No	No	No	No	No	No
474	43	female	CI	ZH	No	No	No	Ex-smoker	22.7903	Higher technical school or college	Retired	6'000 - 12'000 CHF	No	170	No	Omicron	Vaccinated prior to infection	mRNA	<6 months	3 doses	No	0	No symptoms	No symptoms	No symptoms	No	No	No	No	No	No	No	No	No	No	No	No	No	No	No	No	No	No	No	No	No	No	No
475	55	female	ZSAC	ZH	Yes	No	No	Non-smoker	23.3844	University	Employed	>12'000 CHF	No	182	No	WT	Not vaccinated prior to infection		Non-vaccinated	Non-vaccinated	No	0	No symptoms	No symptoms	No symptoms	No	No	No	No	No	No	No	No	No	No	No	No	No	No	No	No	No	No	No	No	No	No	No
476	56	male	ZSAC	ZH	No	No	No	Ex-smoker	23.5479	Higher technical school or college	Employed	6'000 - 12'000 CHF	No	182	No	WT	Not vaccinated prior to infection		Non-vaccinated	Non-vaccinated	No	0	No symptoms	No symptoms	No symptoms	No	No	No	No	No	No	No	No	No	No	No	No	No	No	No	No	No	No	No	No	No	No	No
477	62	male	ZSAC	ZH	Yes	No	No	Non-smoker	26.5285	Higher technical school or college	Employed	>12'000 CHF	No	189	No	WT	Not vaccinated prior to infection		Non-vaccinated	Non-vaccinated	No	0	No symptoms	No symptoms	No symptoms	No	No	No	No	No	No	No	No	No	No	No	No	No	No	No	No	No	No	No	No	No	No	No
478	22	female	ZSAC	ZH	No	No	No	Non-smoker	19.5312	Vocational training or specialized baccalaureate	Employed	>12'000 CHF	No	182	No	WT	Not vaccinated prior to infection		Non-vaccinated	Non-vaccinated	No	0	No symptoms	No symptoms	No symptoms	No	No	No	No	No	No	No	No	No	No	No	No	No	No	No	No	No	No	No	No	No	No	No
479	45	female	ZSAC	ZH	No	No	No	Non-smoker	20.2812	Higher technical school or college	Employed	6'000 - 12'000 CHF	No	184	No	WT	Not vaccinated prior to infection		Non-vaccinated	Non-vaccinated	No	0	No symptoms	No symptoms	No symptoms	No	No	No	No	No	No	No	No	No	No	No	No	No	No	No	No	No	No	No	No	No	No	No
480	57	female	CI	ZH	No	No	No	Non-smoker	28.3447	University	Retired	>12'000 CHF	Yes	172	No	Omicron	Vaccinated prior to infection	mRNA	<6 months	3 doses	No	0	No symptoms	No symptoms	No symptoms	No	No	No	No	No	No	No	No	No	No	No	No	No	No	No	No	No	No	No	No	No	No	No
481	66	female	ZSAC	ZH	Yes	No	No	Ex-smoker	26.7698	Vocational training or specialized baccalaureate	Retired	<6'000 CHF	No	182	No	WT	Not vaccinated prior to infection		Non-vaccinated	Non-vaccinated	No	0	No symptoms	No symptoms	No symptoms	No	No	No	No	No	No	No	No	No	No	No	No	No	No	No	No	No	No	No	No	No	No	No
482	36	female	CI	TI	Yes	No	No	Non-smoker	22.0386	Vocational training or specialized baccalaureate	Retired		No	179	No	Omicron	Vaccinated prior to infection	mRNA	<6 months	1-2 doses	Yes	1	1-2 symptoms	0 or 1 symptom	Mild	No	No	No	No	No	No	No	No	No	No	No	No	Yes	No	No	No	No	No	No	No	No	No	No	Cluster 1
483	29	male	ZSAC	ZH	No	No	No	Non-smoker	27.1017	University	Employed	6'000 - 12'000 CHF	No	191	No	WT	Not vaccinated prior to infection		Non-vaccinated	Non-vaccinated	No	0	No symptoms	No symptoms	No symptoms	No	No	No	No	No	No	No	No	No	No	No	No	No	No	No	No	No	No	No	No	No	No	No
484	50	female	ZSAC	ZH	Yes	No	No	Non-smoker	21.875	Vocational training or specialized baccalaureate	Employed	<6'000 CHF	No	182	No	WT	Not vaccinated prior to infection		Non-vaccinated	Non-vaccinated	Yes	1	1-2 symptoms	0 or 1 symptom	Moderate	No	Yes	No	No	No	No	No	No	No	No	No	No	No	No	No	No	No	No	No	No	No	No	No	Cluster 1
485	80	female	ZSAC	ZH	No	No		Non-smoker	23.5615	Vocational training or specialized baccalaureate	Retired	<6'000 CHF	No	184	No	WT	Not vaccinated prior to infection		Non-vaccinated	Non-vaccinated	Yes	5	3-5 symptoms	2+ symptoms	Moderate	Yes	No	Yes	No	No	No	No	No	No	No	Yes	No	No	No	No	No	No	No	No	Yes	No	Yes	No	Cluster 2
486	33	male	ZSAC	ZH	Yes	Yes	No	Non-smoker	21.1463	Higher technical school or college	Employed	6'000 - 12'000 CHF	No	184	No	WT	Not vaccinated prior to infection		Non-vaccinated	Non-vaccinated	Yes	1	1-2 symptoms	0 or 1 symptom	Mild	No	No	No	No	No	No	No	No	No	No	No	Yes	No	No	No	No	No	No	No	No	No	No	No	Cluster 1
487	37	female	CI	ZH	Yes	No	No	Ex-smoker	30.4832	Vocational training or specialized baccalaureate	Retired	>12'000 CHF	No	209	No	Delta	Not vaccinated prior to infection		Non-vaccinated	Non-vaccinated	Yes	13	6+ symptoms	2+ symptoms	Severe	Yes	No	Yes	Yes	Yes	No	Yes	No	No	No	No	No	Yes	Yes	No	Yes	No	Yes	Yes	Yes	Yes	Yes	No	Cluster 3
488	25	male	ZSAC	ZH	No	No	No	Non-smoker	25.6612	University	Employed	>12'000 CHF	No	184	No	WT	Not vaccinated prior to infection		Non-vaccinated	Non-vaccinated	Yes	4	3-5 symptoms	0 or 1 symptom	Severe	No	Yes	No	No	Yes	Yes	No	No	No	No	No	No	No	No	No	No	No	No	No	No	No	No	Yes	Cluster 3
489	49	male	ZSAC	ZH	No	No	No	Non-smoker	25.3815	Vocational training or specialized baccalaureate	Employed	6'000 - 12'000 CHF	No	182	No	WT	Not vaccinated prior to infection		Non-vaccinated	Non-vaccinated	No	0	No symptoms	No symptoms	No symptoms	No	No	No	No	No	No	No	No	No	No	No	No	No	No	No	No	No	No	No	No	No	No	No
490	22	female	CI	ZH	No	No	No	Non-smoker	23.1834	Vocational training or specialized baccalaureate	Student	<6'000 CHF	No	197	No	Delta	Vaccinated prior to infection	mRNA	<6 months	3 doses	No	0	No symptoms	No symptoms	No symptoms	No	No	No	No	No	No	No	No	No	No	No	No	No	No	No	No	No	No	No	No	No	No	No
491	60	male	ZSAC	ZH	No	No	No	Non-smoker	22.8931	University	Employed	>12'000 CHF	No	184	No	WT	Not vaccinated prior to infection		Non-vaccinated	Non-vaccinated	No	0	No symptoms	No symptoms	No symptoms	No	No	No	No	No	No	No	No	No	No	No	No	No	No	No	No	No	No	No	No	No	No	No
492	25	male	ZSAC	ZH	No	No	No	Non-smoker	22.921	Vocational training or specialized baccalaureate	Student	<6'000 CHF	No	184	No	WT	Not vaccinated prior to infection		Non-vaccinated	Non-vaccinated	No	0	No symptoms	No symptoms	No symptoms	No	No	No	No	No	No	No	No	No	No	No	No	No	No	No	No	No	No	No	No	No	No	No
493	29	male	ZSAC	ZH	Yes	No	No	Non-smoker	33.1398	Higher technical school or college	Employed	>12'000 CHF	No	182	No	WT	Not vaccinated prior to infection		Non-vaccinated	Non-vaccinated	No	0	No symptoms	No symptoms	No symptoms	No	No	No	No	No	No	No	No	No	No	No	No	No	No	No	No	No	No	No	No	No	No	No
494	54	male	ZSAC	ZH	No	No	No	Non-smoker	25.0298	University	Employed	>12'000 CHF	No	182	No	WT	Not vaccinated prior to infection		Non-vaccinated	Non-vaccinated	No	0	No symptoms	No symptoms	No symptoms	No	No	No	No	No	No	No	No	No	No	No	No	No	No	No	No	No	No	No	No	No	No	No
495	29	male	ZSAC	ZH	No	No	No	Non-smoker	23.6713	Vocational training or specialized baccalaureate	Employed	<6'000 CHF	No	203	No	WT	Not vaccinated prior to infection		Non-vaccinated	Non-vaccinated	No	0	No symptoms	No symptoms	No symptoms	No	No	No	No	No	No	No	No	No	No	No	No	No	No	No	No	No	No	No	No	No	No	No
496	45	male	ZSAC	ZH	No	No		Non-smoker	32.2494	Higher technical school or college	Unemployed or other	6'000 - 12'000 CHF	No	189	No	WT	Not vaccinated prior to infection		Non-vaccinated	Non-vaccinated	No	0	No symptoms	No symptoms	No symptoms	No	No	No	No	No	No	No	No	No	No	No	No	No	No	No	No	No	No	No	No	No	No	No
497	25	female	ZSAC	ZH	No	No	No	Non-smoker	18.4265	Vocational training or specialized baccalaureate	Employed	6'000 - 12'000 CHF	No	184	No	WT	Not vaccinated prior to infection		Non-vaccinated	Non-vaccinated	Yes	6	6+ symptoms	2 symptoms	Severe	Yes	Yes	No	No	Yes	No	No	No	No	No	No	No	No	No	No	Yes	No	No	No	Yes	No	No	Yes	Cluster 3
498	72	male	ZSAC	ZH	No	No	No	Non-smoker	22.0243	University	Unemployed or other	6'000 - 12'000 CHF	No	182	No	WT	Not vaccinated prior to infection		Non-vaccinated	Non-vaccinated	No	0	No symptoms	No symptoms	No symptoms	No	No	No	No	No	No	No	No	No	No	No	No	No	No	No	No	No	No	No	No	No	No	No
499	41	female	CI	TI	No	No	No	Ex-smoker	24.1672	University	Retired	>12'000 CHF	No	200	No	Delta	Vaccinated prior to infection	mRNA	<6 months	1-2 doses	Yes	2	1-2 symptoms	0 or 1 symptom	Mild	No	No	No	No	No	No	No	No	No	No	No	No	No	No	No	No	No	No	Yes	No	No	No	Yes	Cluster 1
500	66	female	ZSAC	ZH	No	No	No	Non-smoker	24.539	Vocational training or specialized baccalaureate	Retired		No	182	No	WT	Not vaccinated prior to infection		Non-vaccinated	Non-vaccinated	No	0	No symptoms	No symptoms	No symptoms	No	No	No	No	No	No	No	No	No	No	No	No	No	No	No	No	No	No	No	No	No	No	No
501	28	female	CI	ZH	No	No	No	Non-smoker	22.3954	Higher technical school or college	Unemployed or other	<6'000 CHF	No	157	No	Omicron	Vaccinated prior to infection	mRNA	<6 months	3 doses	No	0	No symptoms	No symptoms	No symptoms	No	No	No	No	No	No	No	No	No	No	No	No	No	No	No	No	No	No	No	No	No	No	No
502	66	female	ZSAC	ZH	No	No	No	Ex-smoker	26.0933	Vocational training or specialized baccalaureate	Retired	<6'000 CHF	No	186	No	WT	Not vaccinated prior to infection		Non-vaccinated	Non-vaccinated	Yes	4	3-5 symptoms	0 or 1 symptom	Mild	Yes	No	No	No	No	No	Yes	Yes	No	No	No	No	No	Yes	No	No	No	No	No	No	No	No	No	Cluster 1
503	81	male	ZSAC	ZH	No	No	No	Ex-smoker	26.4236	Vocational training or specialized baccalaureate	Retired	6'000 - 12'000 CHF	No	183	No	WT	Not vaccinated prior to infection		Non-vaccinated	Non-vaccinated	No	0	No symptoms	No symptoms	No symptoms	No	No	No	No	No	No	No	No	No	No	No	No	No	No	No	No	No	No	No	No	No	No	No
504	26	female	ZSAC	ZH	No	No	No	Smoker	27.5312	Vocational training or specialized baccalaureate	Employed	<6'000 CHF	No	184	No	WT	Not vaccinated prior to infection		Non-vaccinated	Non-vaccinated	No	0	No symptoms	No symptoms	No symptoms	No	No	No	No	No	No	No	No	No	No	No	No	No	No	No	No	No	No	No	No	No	No	No
505	59	female	ZSAC	ZH	No	No	No	Non-smoker	22.8516	Vocational training or specialized baccalaureate	Employed	6'000 - 12'000 CHF	No	182	No	WT	Not vaccinated prior to infection		Non-vaccinated	Non-vaccinated	No	0	No symptoms	No symptoms	No symptoms	No	No	No	No	No	No	No	No	No	No	No	No	No	No	No	No	No	No	No	No	No	No	No
506	66	female	ZSAC	ZH	Yes	No	No	Non-smoker	26.6728	Vocational training or specialized baccalaureate	Retired	<6'000 CHF	No	184	Yes	WT	Not vaccinated prior to infection		Non-vaccinated	Non-vaccinated	No	0	No symptoms	No symptoms	No symptoms	No	No	No	No	No	No	No	No	No	No	No	No	No	No	No	No	No	No	No	No	No	No	No
507	49	female	ZSAC	ZH	Yes	Yes	No	Smoker	23.1405	Vocational training or specialized baccalaureate	Employed	<6'000 CHF	No	182	No	WT	Not vaccinated prior to infection		Non-vaccinated	Non-vaccinated	Yes	3	3-5 symptoms	2 symptoms	Mild	No	No	No	No	No	No	No	Yes	No	No	No	No	No	No	No	No	No	No	No	No	Yes	Yes	No	Cluster 2
508	33	male	ZSAC	ZH	No	No	No	Non-smoker	21.4346	Higher technical school or college	Employed	>12'000 CHF	No	185	No	WT	Not vaccinated prior to infection		Non-vaccinated	Non-vaccinated	No	0	No symptoms	No symptoms	No symptoms	No	No	No	No	No	No	No	No	No	No	No	No	No	No	No	No	No	No	No	No	No	No	No
509	29	male	CI	ZH	No	No	No	Non-smoker	24.5435	Higher technical school or college	Retired	>12'000 CHF	No	192	No	Omicron	Vaccinated prior to infection	mRNA	<6 months	1-2 doses	No	0	No symptoms	No symptoms	No symptoms	No	No	No	No	No	No	No	No	No	No	No	No	No	No	No	No	No	No	No	No	No	No	No
510	67	female	ZSAC	ZH	No	No	No	Non-smoker	25.5102	University	Retired	<6'000 CHF	No	190	No	WT	Not vaccinated prior to infection		Non-vaccinated	Non-vaccinated	No	0	No symptoms	No symptoms	No symptoms	No	No	No	No	No	No	No	No	No	No	No	No	No	No	No	No	No	No	No	No	No	No	No
511	16	male	CI	TI	No	No	No	Non-smoker	19.4094	None or mandatory school	Unemployed or other	<6'000 CHF	No	172	No	Omicron	Not vaccinated prior to infection		Non-vaccinated	Non-vaccinated	No	0	No symptoms	No symptoms	No symptoms	No	No	No	No	No	No	No	No	No	No	No	No	No	No	No	No	No	No	No	No	No	No	No
512	75	female	ZSAC	ZH	Yes	Yes	No	Non-smoker	22.6757	Vocational training or specialized baccalaureate	Retired	6'000 - 12'000 CHF	No	185	No	WT	Not vaccinated prior to infection		Non-vaccinated	Non-vaccinated	Yes	4	3-5 symptoms	2+ symptoms	Moderate	Yes	Yes	Yes	No	No	No	No	Yes	No	No	No	No	No	No	No	No	No	No	No	No	No	No	No	Cluster 1
513	60	female	ZSAC	ZH	Yes			Ex-smoker	25.9701	Vocational training or specialized baccalaureate	Employed	<6'000 CHF	No	195	No	WT	Not vaccinated prior to infection		Non-vaccinated	Non-vaccinated	No	0	No symptoms	No symptoms	No symptoms	No	No	No	No	No	No	No	No	No	No	No	No	No	No	No	No	No	No	No	No	No	No	No
514	32	female	ZSAC	ZH	No	No	No	Ex-smoker	31.0735	University	Employed	6'000 - 12'000 CHF	No	182	No	WT	Not vaccinated prior to infection		Non-vaccinated	Non-vaccinated	Yes	3	3-5 symptoms	0 or 1 symptom	Mild	Yes	No	No	No	No	Yes	No	Yes	No	No	No	No	No	No	No	No	No	No	No	No	No	No	No	Cluster 1
515	67	female	ZSAC	ZH	No	No	No	Ex-smoker	19.487	Vocational training or specialized baccalaureate	Retired	>12'000 CHF	No	182	Yes	WT	Not vaccinated prior to infection		Non-vaccinated	Non-vaccinated	No	0	No symptoms	No symptoms	No symptoms	No	No	No	No	No	No	No	No	No	No	No	No	No	No	No	No	No	No	No	No	No	No	No
516	16	male	CI	TI	No	No	No	Non-smoker	18.3129	None or mandatory school	Unemployed or other		No	180	No	Omicron	Vaccinated prior to infection	mRNA	<6 months	1-2 doses	No	0	No symptoms	No symptoms	No symptoms	No	No	No	No	No	No	No	No	No	No	No	No	No	No	No	No	No	No	No	No	No	No	No
517	74	male	ZSAC	ZH	No	No	No	Ex-smoker	23.9198	Vocational training or specialized baccalaureate	Retired	6'000 - 12'000 CHF	No	185	No	WT	Not vaccinated prior to infection		Non-vaccinated	Non-vaccinated	Yes	2	1-2 symptoms	2 symptoms	Mild	Yes	No	No	No	No	No	No	No	No	No	No	No	No	No	No	No	No	No	No	No	No	Yes	No	Cluster 2
518	54	female	ZSAC	ZH	No	No	No	Non-smoker	22.3081	University	Employed	>12'000 CHF	No	185	No	WT	Not vaccinated prior to infection		Non-vaccinated	Non-vaccinated	Yes	1	1-2 symptoms	0 or 1 symptom	Mild	No	No	No	No	No	No	Yes	No	No	No	No	No	No	No	No	No	No	No	No	No	No	No	No	Cluster 1
519	67	female	ZSAC	ZH	No	No	No	Non-smoker	26.3656	Vocational training or specialized baccalaureate	Retired	6'000 - 12'000 CHF	No	182	No	WT	Not vaccinated prior to infection		Non-vaccinated	Non-vaccinated	No	0	No symptoms	No symptoms	No symptoms	No	No	No	No	No	No	No	No	No	No	No	No	No	No	No	No	No	No	No	No	No	No	No
520	36	female	ZSAC	ZH	No	No	No	Ex-smoker	17.8234	Vocational training or specialized baccalaureate	Employed		No	186	No	WT	Not vaccinated prior to infection		Non-vaccinated	Non-vaccinated	No	0	No symptoms	No symptoms	No symptoms	No	No	No	No	No	No	No	No	No	No	No	No	No	No	No	No	No	No	No	No	No	No	No
521	43	female	CI	TI	No	No	No	Smoker	19.9481	Vocational training or specialized baccalaureate	Retired	6'000 - 12'000 CHF	No	192	No	Omicron	Not vaccinated prior to infection		Non-vaccinated	Non-vaccinated	No	0	No symptoms	No symptoms	No symptoms	No	No	No	No	No	No	No	No	No	No	No	No	No	No	No	No	No	No	No	No	No	No	No
522	30	male	ZSAC	ZH	No	No	No	Non-smoker	22.1262	University	Employed	6'000 - 12'000 CHF	No		No	WT	Not vaccinated prior to infection		Non-vaccinated	Non-vaccinated	No	0	No symptoms	No symptoms	No symptoms	No	No	No	No	No	No	No	No	No	No	No	No	No	No	No	No	No	No	No	No	No	No	No
523	57	female	ZSAC	ZH	No	No	No	Non-smoker	20.5879	Higher technical school or college	Employed	6'000 - 12'000 CHF	No	186	No	WT	Not vaccinated prior to infection		Non-vaccinated	Non-vaccinated	No	0	No symptoms	No symptoms	No symptoms	No	No	No	No	No	No	No	No	No	No	No	No	No	No	No	No	No	No	No	No	No	No	No
524	68	male	ZSAC	ZH	No	No	No	Ex-smoker	26.0617	University	Retired	6'000 - 12'000 CHF	No	182	Yes	WT	Not vaccinated prior to infection		Non-vaccinated	Non-vaccinated	Yes	3	3-5 symptoms	0 or 1 symptom	Moderate	No	No	Yes	No	Yes	No	Yes	No	No	No	No	No	No	No	No	No	No	No	No	No	No	No	No	Cluster 3
525	47	male	ZSAC	ZH	No	No	No	Smoker	25.6971	University	Employed	>12'000 CHF	No	184	No	WT	Not vaccinated prior to infection		Non-vaccinated	Non-vaccinated	No	0	No symptoms	No symptoms	No symptoms	No	No	No	No	No	No	No	No	No	No	No	No	No	No	No	No	No	No	No	No	No	No	No
526	27	female	CI	ZH	No	No	No	Non-smoker	22.6003	University	Retired	>12'000 CHF	No	166	No	Omicron	Vaccinated prior to infection	mRNA	<6 months	3 doses	No	0	No symptoms	No symptoms	No symptoms	No	No	No	No	No	No	No	No	No	No	No	No	No	No	No	No	No	No	No	No	No	No	No
527	17	male	CI	ZH	No	No	No	Non-smoker	20.2865	None or mandatory school	Student	<6'000 CHF	No	204	No	Delta	Vaccinated prior to infection	mRNA	<6 months	1-2 doses	No	0	No symptoms	No symptoms	No symptoms	No	No	No	No	No	No	No	No	No	No	No	No	No	No	No	No	No	No	No	No	No	No	No
528	33	female	CI	TI	No	No	No	Non-smoker	19.1516	Vocational training or specialized baccalaureate	Unemployed or other	<6'000 CHF	No	166	No	Omicron	Vaccinated prior to infection	mRNA	≥6 months	1-2 doses	Yes	8	6+ symptoms	2+ symptoms	Mild	Yes	Yes	Yes	Yes	No	No	Yes	Yes	Yes	Yes	No	No	No	No	No	No	No	No	No	No	No	No	No	Cluster 4
529	24	male	CI	TI	No	No	No	Non-smoker	23.6295	University	Student	6'000 - 12'000 CHF	No	199	No	Delta	Vaccinated prior to infection	mRNA	<6 months	1-2 doses	Yes	6	6+ symptoms	2+ symptoms	Moderate	Yes	No	Yes	Yes	No	No	Yes	No	No	No	No	No	No	No	No	No	Yes	No	No	No	No	Yes	No	Cluster 2
530	35	female	ZSAC	ZH	No	No	No	Ex-smoker	25.0593	Higher technical school or college	Employed	<6'000 CHF	No	184	No	WT	Not vaccinated prior to infection		Non-vaccinated	Non-vaccinated	No	0	No symptoms	No symptoms	No symptoms	No	No	No	No	No	No	No	No	No	No	No	No	No	No	No	No	No	No	No	No	No	No	No
531	59	female	ZSAC	ZH	No	No	No	Ex-smoker	23.0518	None or mandatory school	Unemployed or other		No	187	No	WT	Not vaccinated prior to infection		Non-vaccinated	Non-vaccinated	Yes	3	3-5 symptoms	2 symptoms	Mild	Yes	No	No	No	No	No	No	No	No	No	No	No	No	No	No	No	No	No	No	No	No	Yes	Yes	Cluster 2
532	33	male	ZSAC	ZH	Yes	Yes	No	Smoker	26.7299	Vocational training or specialized baccalaureate	Unemployed or other	6'000 - 12'000 CHF	No	187	No	WT	Not vaccinated prior to infection		Non-vaccinated	Non-vaccinated	No	0	No symptoms	No symptoms	No symptoms	No	No	No	No	No	No	No	No	No	No	No	No	No	No	No	No	No	No	No	No	No	No	No
533	29	female	ZSAC	ZH	No	No	No	Non-smoker	22.4913	University	Student	<6'000 CHF	No	187	No	WT	Not vaccinated prior to infection		Non-vaccinated	Non-vaccinated	No	0	No symptoms	No symptoms	No symptoms	No	No	No	No	No	No	No	No	No	No	No	No	No	No	No	No	No	No	No	No	No	No	No
534	49	male	ZSAC	ZH	No	No	No	Non-smoker	23.9591	University	Employed	>12'000 CHF	No	182	No	WT	Not vaccinated prior to infection		Non-vaccinated	Non-vaccinated	No	0	No symptoms	No symptoms	No symptoms	No	No	No	No	No	No	No	No	No	No	No	No	No	No	No	No	No	No	No	No	No	No	No
535	72	male	ZSAC	ZH	Yes			Non-smoker	25.3934	Higher technical school or college	Employed		No	186	No	WT	Not vaccinated prior to infection		Non-vaccinated	Non-vaccinated	No	0	No symptoms	No symptoms	No symptoms	No	No	No	No	No	No	No	No	No	No	No	No	No	No	No	No	No	No	No	No	No	No	No
536	68	female	CI	ZH	No	No	No	Non-smoker	21.7993	University	Employed	<6'000 CHF	No	210	No	Delta	Vaccinated prior to infection	mRNA	≥6 months	1-2 doses	No	0	No symptoms	No symptoms	No symptoms	No	No	No	No	No	No	No	No	No	No	No	No	No	No	No	No	No	No	No	No	No	No	No
537	48	female	ZSAC	ZH	No	No	No	Non-smoker	19.8177	Vocational training or specialized baccalaureate	Employed	6'000 - 12'000 CHF	No	186	No	WT	Not vaccinated prior to infection		Non-vaccinated	Non-vaccinated	Yes	7	6+ symptoms	2+ symptoms	Severe	Yes	Yes	Yes	No	No	No	No	Yes	No	No	No	No	No	No	No	No	Yes	No	No	No	Yes	Yes	No	Cluster 2
538	41	female	ZSAC	ZH	No	No	No	Non-smoker	25.8645	Vocational training or specialized baccalaureate	Employed	<6'000 CHF	No	184	No	WT	Not vaccinated prior to infection		Non-vaccinated	Non-vaccinated	No	0	No symptoms	No symptoms	No symptoms	No	No	No	No	No	No	No	No	No	No	No	No	No	No	No	No	No	No	No	No	No	No	No
539	54	male	ZSAC	ZH	Yes	No		Non-smoker	25.3593	Higher technical school or college	Employed	>12'000 CHF	No	183	No	WT	Not vaccinated prior to infection		Non-vaccinated	Non-vaccinated	No	0	No symptoms	No symptoms	No symptoms	No	No	No	No	No	No	No	No	No	No	No	No	No	No	No	No	No	No	No	No	No	No	No
540	45	female	CI	ZH	No	No	No	Non-smoker	22.46	Vocational training or specialized baccalaureate	Retired	>12'000 CHF	Yes	176	No	Omicron	Vaccinated prior to infection	mRNA	≥6 months	1-2 doses	Yes	5	3-5 symptoms	2+ symptoms	Moderate	No	Yes	Yes	No	Yes	Yes	No	No	No	No	No	No	No	No	No	No	No	No	No	No	No	Yes	No	Cluster 3
541	79	male	ZSAC	ZH	Yes	Yes	Yes	Ex-smoker	30.1527	Vocational training or specialized baccalaureate	Retired	6'000 - 12'000 CHF	No	190	No	WT	Not vaccinated prior to infection		Non-vaccinated	Non-vaccinated	Yes	1	1-2 symptoms	0 or 1 symptom	Mild	No	No	No	No	No	No	No	No	No	No	Yes	No	No	No	No	No	No	No	No	No	No	No	No	Cluster 1
542	70	male	ZSAC	ZH	Yes	No	Yes	Ex-smoker	24.6045	University	Retired	>12'000 CHF	No	183	No	WT	Not vaccinated prior to infection		Non-vaccinated	Non-vaccinated	No	0	No symptoms	No symptoms	No symptoms	No	No	No	No	No	No	No	No	No	No	No	No	No	No	No	No	No	No	No	No	No	No	No
543	30	female	CI	TI	No	No	No	Smoker	17.898	Vocational training or specialized baccalaureate	Unemployed or other	<6'000 CHF	No	176	No	Omicron	Vaccinated prior to infection	mRNA	≥6 months	1-2 doses	No	0	No symptoms	No symptoms	No symptoms	No	No	No	No	No	No	No	No	No	No	No	No	No	No	No	No	No	No	No	No	No	No	No
544	36	male	ZSAC	ZH	Yes	No	No	Non-smoker	29.668	Vocational training or specialized baccalaureate	Employed	6'000 - 12'000 CHF	No	187	No	WT	Not vaccinated prior to infection		Non-vaccinated	Non-vaccinated	No	0	No symptoms	No symptoms	No symptoms	No	No	No	No	No	No	No	No	No	No	No	No	No	No	No	No	No	No	No	No	No	No	No
545	67	male	ZSAC	ZH	Yes	No	Yes	Non-smoker	26.8274	Higher technical school or college	Retired	6'000 - 12'000 CHF	No	182	No	WT	Not vaccinated prior to infection		Non-vaccinated	Non-vaccinated	No	0	No symptoms	No symptoms	No symptoms	No	No	No	No	No	No	No	No	No	No	No	No	No	No	No	No	No	No	No	No	No	No	No
546	50	male	ZSAC	ZH	No	No	No	Non-smoker	24.6914	University	Employed	>12'000 CHF	No		No	WT	Not vaccinated prior to infection		Non-vaccinated	Non-vaccinated	No	0	No symptoms	No symptoms	No symptoms	No	No	No	No	No	No	No	No	No	No	No	No	No	No	No	No	No	No	No	No	No	No	No
547	53	female	ZSAC	ZH	Yes	No	No	Ex-smoker	27.3438	Vocational training or specialized baccalaureate	Employed	6'000 - 12'000 CHF	No	182	No	WT	Not vaccinated prior to infection		Non-vaccinated	Non-vaccinated	Yes	1	1-2 symptoms	0 or 1 symptom	Mild	No	No	No	No	No	No	No	No	No	No	No	Yes	No	No	No	No	No	No	No	No	No	No	No	Cluster 1
548	59	male	ZSAC	ZH	No	No	No	Non-smoker	23.7812	Vocational training or specialized baccalaureate	Retired	<6'000 CHF	No	183	No	WT	Not vaccinated prior to infection		Non-vaccinated	Non-vaccinated	No	0	No symptoms	No symptoms	No symptoms	No	No	No	No	No	No	No	No	No	No	No	No	No	No	No	No	No	No	No	No	No	No	No
549	63	female	ZSAC	ZH	Yes	No	No	Smoker	23.5294	Vocational training or specialized baccalaureate	Employed	<6'000 CHF	No	183	No	WT	Not vaccinated prior to infection		Non-vaccinated	Non-vaccinated	Yes	1	1-2 symptoms	0 or 1 symptom	Mild	No	No	No	No	Yes	No	No	No	No	No	No	No	No	No	No	No	No	No	No	No	No	No	No	Cluster 3
550	20	female	CI	ZH	No	No	No	Non-smoker	18.9036	Vocational training or specialized baccalaureate	Student	<6'000 CHF	No	177	No	Delta	Vaccinated prior to infection	mRNA	<6 months	1-2 doses	No	0	No symptoms	No symptoms	No symptoms	No	No	No	No	No	No	No	No	No	No	No	No	No	No	No	No	No	No	No	No	No	No	No
551	26	female	ZSAC	ZH	No	No	No	Non-smoker	21.5451	Higher technical school or college	Employed	6'000 - 12'000 CHF	No	182	No	WT	Not vaccinated prior to infection		Non-vaccinated	Non-vaccinated	No	0	No symptoms	No symptoms	No symptoms	No	No	No	No	No	No	No	No	No	No	No	No	No	No	No	No	No	No	No	No	No	No	No
552	69	male	ZSAC	ZH	Yes	No	No	Non-smoker	31.378	Higher technical school or college	Retired	<6'000 CHF	No	182	Yes	WT	Not vaccinated prior to infection		Non-vaccinated	Non-vaccinated	No	0	No symptoms	No symptoms	No symptoms	No	No	No	No	No	No	No	No	No	No	No	No	No	No	No	No	No	No	No	No	No	No	No
553	42	female	ZSAC	ZH	No	No	No	Ex-smoker	23.0469	Vocational training or specialized baccalaureate	Employed	6'000 - 12'000 CHF	No	182	No	WT	Not vaccinated prior to infection		Non-vaccinated	Non-vaccinated	Yes	1	1-2 symptoms	0 or 1 symptom	Mild	No	No	No	No	No	No	No	No	No	No	Yes	No	No	No	No	No	No	No	No	No	No	No	No	Cluster 1
554	29	male	ZSAC	ZH	No	No	No	Non-smoker	29.2184	Vocational training or specialized baccalaureate	Employed	>12'000 CHF	No	182	No	WT	Not vaccinated prior to infection		Non-vaccinated	Non-vaccinated	No	0	No symptoms	No symptoms	No symptoms	No	No	No	No	No	No	No	No	No	No	No	No	No	No	No	No	No	No	No	No	No	No	No
555	66	female	ZSAC	ZH	Yes	Yes	Yes	Ex-smoker	29.3848	Vocational training or specialized baccalaureate	Retired	6'000 - 12'000 CHF	No	182	Yes	WT	Not vaccinated prior to infection		Non-vaccinated	Non-vaccinated	Yes	5	3-5 symptoms	2+ symptoms	Severe	Yes	Yes	Yes	Yes	No	No	No	No	No	No	No	No	No	No	No	No	No	No	No	No	No	No	Yes	Cluster 1
556	66	female	ZSAC	ZH	Yes	No	Yes	Non-smoker	20.9573	Vocational training or specialized baccalaureate	Employed	>12'000 CHF	No	184	No	WT	Not vaccinated prior to infection		Non-vaccinated	Non-vaccinated	Yes	7	6+ symptoms	2+ symptoms	Severe	Yes	Yes	Yes	No	No	Yes	No	No	No	No	No	No	Yes	No	No	Yes	Yes	No	No	No	No	No	No	Cluster 3
557	27	male	ZSAC	ZH	No	No	No	Ex-smoker	32.8938	Vocational training or specialized baccalaureate	Employed	6'000 - 12'000 CHF	No	187	No	WT	Not vaccinated prior to infection		Non-vaccinated	Non-vaccinated	No	0	No symptoms	No symptoms	No symptoms	No	No	No	No	No	No	No	No	No	No	No	No	No	No	No	No	No	No	No	No	No	No	No
558	21	female	ZSAC	ZH	No	No	No	Non-smoker	25.0399	Vocational training or specialized baccalaureate	Student	<6'000 CHF	No	187	No	WT	Not vaccinated prior to infection		Non-vaccinated	Non-vaccinated	No	0	No symptoms	No symptoms	No symptoms	No	No	No	No	No	No	No	No	No	No	No	No	No	No	No	No	No	No	No	No	No	No	No
559	52	male	ZSAC	ZH	Yes	No	No	Ex-smoker	23.3556	University	Employed	>12'000 CHF	No	193	No	WT	Not vaccinated prior to infection		Non-vaccinated	Non-vaccinated	No	0	No symptoms	No symptoms	No symptoms	No	No	No	No	No	No	No	No	No	No	No	No	No	No	No	No	No	No	No	No	No	No	No
560	56	female	ZSAC	ZH	Yes	Yes	No	Non-smoker	26.1286	Vocational training or specialized baccalaureate	Employed	6'000 - 12'000 CHF	No	182	Yes	WT	Not vaccinated prior to infection		Non-vaccinated	Non-vaccinated	Yes	5	3-5 symptoms	2+ symptoms	Moderate	Yes	Yes	Yes	Yes	No	No	No	No	No	No	No	Yes	No	No	No	No	No	No	No	No	No	No	No	Cluster 1
561	49	female	ZSAC	ZH	No	No	No	Non-smoker	19.4674	University	Employed	6'000 - 12'000 CHF	No	184	No	WT	Not vaccinated prior to infection		Non-vaccinated	Non-vaccinated	No	0	No symptoms	No symptoms	No symptoms	No	No	No	No	No	No	No	No	No	No	No	No	No	No	No	No	No	No	No	No	No	No	No
562	64	male	ZSAC	ZH	No	No	No	Ex-smoker	26.5668	Vocational training or specialized baccalaureate	Retired	>12'000 CHF	No	182	No	WT	Not vaccinated prior to infection		Non-vaccinated	Non-vaccinated	Yes	1	1-2 symptoms	0 or 1 symptom	Mild	No	No	No	Yes	No	No	No	No	No	No	No	No	No	No	No	No	No	No	No	No	No	No	No	Cluster 1
563	67	female	ZSAC	ZH	No	No	No	Ex-smoker	21.1073	Vocational training or specialized baccalaureate	Retired	6'000 - 12'000 CHF	No	182	No	WT	Not vaccinated prior to infection		Non-vaccinated	Non-vaccinated	No	0	No symptoms	No symptoms	No symptoms	No	No	No	No	No	No	No	No	No	No	No	No	No	No	No	No	No	No	No	No	No	No	No
564	33	male	ZSAC	ZH	Yes	Yes	No	Non-smoker	27.1731	Higher technical school or college	Employed	>12'000 CHF	No	190	No	WT	Not vaccinated prior to infection		Non-vaccinated	Non-vaccinated	No	0	No symptoms	No symptoms	No symptoms	No	No	No	No	No	No	No	No	No	No	No	No	No	No	No	No	No	No	No	No	No	No	No
565	28	female	ZSAC	ZH	No	No	No	Non-smoker	21.2183	University	Employed	6'000 - 12'000 CHF	No	184	No	WT	Not vaccinated prior to infection		Non-vaccinated	Non-vaccinated	Yes	4	3-5 symptoms	2+ symptoms	Mild	Yes	No	No	No	No	No	No	No	No	No	No	No	No	No	No	No	Yes	No	No	No	Yes	Yes	No	Cluster 2
566	37	female	ZSAC	ZH	No	No	No	Non-smoker	18.5911	University	Employed	>12'000 CHF	No	192	No	WT	Not vaccinated prior to infection		Non-vaccinated	Non-vaccinated	No	0	No symptoms	No symptoms	No symptoms	No	No	No	No	No	No	No	No	No	No	No	No	No	No	No	No	No	No	No	No	No	No	No
567	60	male	ZSAC	ZH	Yes	No	No	Ex-smoker	29.8394	Vocational training or specialized baccalaureate	Employed	<6'000 CHF	No	183	No	WT	Not vaccinated prior to infection		Non-vaccinated	Non-vaccinated	Yes	2	1-2 symptoms	0 or 1 symptom	Mild	No	Yes	No	No	No	No	No	No	No	No	No	No	No	No	No	No	No	No	No	No	No	No	Yes	Cluster 1
568	78	female	ZSAC	ZH	No	No	No	Ex-smoker	25.2826	Vocational training or specialized baccalaureate	Unemployed or other	<6'000 CHF	No	196	No	WT	Not vaccinated prior to infection		Non-vaccinated	Non-vaccinated	Yes	2	1-2 symptoms	0 or 1 symptom	Mild	No	Yes	No	No	No	No	No	No	No	No	No	No	No	No	No	No	No	Yes	No	No	No	No	No	Cluster 1
569	46	male	ZSAC	ZH	Yes	No	Yes	Ex-smoker	25.464	University	Employed	6'000 - 12'000 CHF	No	182	No	WT	Not vaccinated prior to infection		Non-vaccinated	Non-vaccinated	No	0	No symptoms	No symptoms	No symptoms	No	No	No	No	No	No	No	No	No	No	No	No	No	No	No	No	No	No	No	No	No	No	No
570	75	female	ZSAC	ZH	No	No	No	Non-smoker	25	Vocational training or specialized baccalaureate	Retired	6'000 - 12'000 CHF	No	183	No	WT	Not vaccinated prior to infection		Non-vaccinated	Non-vaccinated	No	0	No symptoms	No symptoms	No symptoms	No	No	No	No	No	No	No	No	No	No	No	No	No	No	No	No	No	No	No	No	No	No	No
571	67	male	ZSAC	ZH	Yes	No	No	Non-smoker	22.1591	Vocational training or specialized baccalaureate	Employed	6'000 - 12'000 CHF	No	182	No	WT	Not vaccinated prior to infection		Non-vaccinated	Non-vaccinated	Yes	2	1-2 symptoms	0 or 1 symptom	Mild	No	No	Yes	No	No	No	No	No	No	No	No	No	No	No	No	No	No	No	No	Yes	No	No	No	Cluster 1
572	57	female	ZSAC	ZH	No	No	No	Non-smoker	20.9573	University	Employed	>12'000 CHF	No	182	No	WT	Not vaccinated prior to infection		Non-vaccinated	Non-vaccinated	Yes	1	1-2 symptoms	0 or 1 symptom	Mild	No	No	No	No	No	No	No	No	Yes	No	No	No	No	No	No	No	No	No	No	No	No	No	No	Cluster 1
573	73	female	ZSAC	ZH	Yes	No	No	Ex-smoker	22.2063	Vocational training or specialized baccalaureate	Retired	<6'000 CHF	No	184	No	WT	Not vaccinated prior to infection		Non-vaccinated	Non-vaccinated	No	0	No symptoms	No symptoms	No symptoms	No	No	No	No	No	No	No	No	No	No	No	No	No	No	No	No	No	No	No	No	No	No	No
574	59	male	ZSAC	ZH	No		No	Ex-smoker	26.7755	Higher technical school or college	Employed	>12'000 CHF	No	184	No	WT	Not vaccinated prior to infection		Non-vaccinated	Non-vaccinated	No	0	No symptoms	No symptoms	No symptoms	No	No	No	No	No	No	No	No	No	No	No	No	No	No	No	No	No	No	No	No	No	No	No
575	66	female	ZSAC	ZH	No	No	No	Non-smoker	25.2826	None or mandatory school	Employed	<6'000 CHF	No	185	No	WT	Not vaccinated prior to infection		Non-vaccinated	Non-vaccinated	Yes	1	1-2 symptoms	0 or 1 symptom	Mild	No	No	No	No	No	No	No	No	No	No	No	Yes	No	No	No	No	No	No	No	No	No	No	No	Cluster 1
576	51	male	ZSAC	ZH	No	No	No	Ex-smoker	25.1953	Vocational training or specialized baccalaureate	Employed	6'000 - 12'000 CHF	No	189	No	WT	Not vaccinated prior to infection		Non-vaccinated	Non-vaccinated	Yes	2	1-2 symptoms	2 symptoms	Mild	No	No	Yes	No	No	No	No	No	No	No	No	Yes	No	No	No	No	No	No	No	No	No	No	No	Cluster 1
577	50	female	ZSAC	ZH	No	No	No	Non-smoker	18.3655	Higher technical school or college	Employed	6'000 - 12'000 CHF	No	204	No	WT	Not vaccinated prior to infection		Non-vaccinated	Non-vaccinated	No	0	No symptoms	No symptoms	No symptoms	No	No	No	No	No	No	No	No	No	No	No	No	No	No	No	No	No	No	No	No	No	No	No
578	55	female	ZSAC	ZH	No	No	No	Non-smoker	20.2395	Vocational training or specialized baccalaureate	Employed	<6'000 CHF	No	182	No	WT	Not vaccinated prior to infection		Non-vaccinated	Non-vaccinated	No	0	No symptoms	No symptoms	No symptoms	No	No	No	No	No	No	No	No	No	No	No	No	No	No	No	No	No	No	No	No	No	No	No
579	67	female	ZSAC	ZH	No	No	No	Non-smoker	24.7676	Vocational training or specialized baccalaureate	Retired	6'000 - 12'000 CHF	No	183	No	WT	Not vaccinated prior to infection		Non-vaccinated	Non-vaccinated	No	0	No symptoms	No symptoms	No symptoms	No	No	No	No	No	No	No	No	No	No	No	No	No	No	No	No	No	No	No	No	No	No	No
580	55	male	ZSAC	ZH	No	No	No	Non-smoker	29.0659	University	Employed	6'000 - 12'000 CHF	No	183	No	WT	Not vaccinated prior to infection		Non-vaccinated	Non-vaccinated	No	0	No symptoms	No symptoms	No symptoms	No	No	No	No	No	No	No	No	No	No	No	No	No	No	No	No	No	No	No	No	No	No	No
581	38	male	CI	ZH	No	No	No	Non-smoker	23.8895	Vocational training or specialized baccalaureate	Employed	6'000 - 12'000 CHF	Yes	151	No	Omicron	Not vaccinated prior to infection		Non-vaccinated	Non-vaccinated	No	0	No symptoms	No symptoms	No symptoms	No	No	No	No	No	No	No	No	No	No	No	No	No	No	No	No	No	No	No	No	No	No	No
582	68	male	ZSAC	ZH	No	No	No	Non-smoker		Higher technical school or college	Retired	<6'000 CHF	No	184	No	WT	Not vaccinated prior to infection		Non-vaccinated	Non-vaccinated	No	0	No symptoms	No symptoms	No symptoms	No	No	No	No	No	No	No	No	No	No	No	No	No	No	No	No	No	No	No	No	No	No	No
583	51	female	CI	ZH	No	No	No	Smoker	26.3465	Vocational training or specialized baccalaureate	Unemployed or other	<6'000 CHF	No	195	No	Omicron	Not vaccinated prior to infection		Non-vaccinated	Non-vaccinated	Yes	1	1-2 symptoms	0 or 1 symptom	Mild	No	No	No	No	No	No	No	No	No	No	No	Yes	No	No	No	No	No	No	No	No	No	No	No	Cluster 1
584	43	female	ZSAC	ZH	Yes	Yes	No	Ex-smoker	25.7276	Higher technical school or college	Employed	<6'000 CHF	No	182	No	WT	Not vaccinated prior to infection		Non-vaccinated	Non-vaccinated	No	0	No symptoms	No symptoms	No symptoms	No	No	No	No	No	No	No	No	No	No	No	No	No	No	No	No	No	No	No	No	No	No	No
585	47	female	CI	ZH	No	No	No	Non-smoker	20.202	Vocational training or specialized baccalaureate	Retired	>12'000 CHF	No	159	No	Omicron	Vaccinated prior to infection	mRNA	<6 months	1-2 doses	No	0	No symptoms	No symptoms	No symptoms	No	No	No	No	No	No	No	No	No	No	No	No	No	No	No	No	No	No	No	No	No	No	No
586	17	female	CI	TI	No	No	No	Non-smoker	21.5139	None or mandatory school	Unemployed or other	>12'000 CHF	No	176	No	Omicron	Vaccinated prior to infection	mRNA	<6 months	1-2 doses	No	0	No symptoms	No symptoms	No symptoms	No	No	No	No	No	No	No	No	No	No	No	No	No	No	No	No	No	No	No	No	No	No	No
587	73	male	ZSAC	ZH	No	No	No	Smoker	34.0136	Vocational training or specialized baccalaureate	Retired	<6'000 CHF	No	182	No	WT	Not vaccinated prior to infection		Non-vaccinated	Non-vaccinated	No	0	No symptoms	No symptoms	No symptoms	No	No	No	No	No	No	No	No	No	No	No	No	No	No	No	No	No	No	No	No	No	No	No
588	43	male	ZSAC	ZH	No	No	No	Ex-smoker	32.1929	Vocational training or specialized baccalaureate	Employed	>12'000 CHF	No	182	No	WT	Not vaccinated prior to infection		Non-vaccinated	Non-vaccinated	No	0	No symptoms	No symptoms	No symptoms	No	No	No	No	No	No	No	No	No	No	No	No	No	No	No	No	No	No	No	No	No	No	No
589	31	male	CI	ZH	No	No	No	Non-smoker	23.9395	University	Retired	6'000 - 12'000 CHF	No	202	No	Delta	Vaccinated prior to infection	mRNA	<6 months	1-2 doses	No	0	No symptoms	No symptoms	No symptoms	No	No	No	No	No	No	No	No	No	No	No	No	No	No	No	No	No	No	No	No	No	No	No
590	45	male	ZSAC	ZH	No	No	No	Non-smoker	33.2085	University	Employed	<6'000 CHF	No	182	No	WT	Not vaccinated prior to infection		Non-vaccinated	Non-vaccinated	No	0	No symptoms	No symptoms	No symptoms	No	No	No	No	No	No	No	No	No	No	No	No	No	No	No	No	No	No	No	No	No	No	No
591	38	female	ZSAC	ZH	No	No	No	Ex-smoker	28.5483	Vocational training or specialized baccalaureate	Employed	6'000 - 12'000 CHF	No	197	No	WT	Not vaccinated prior to infection		Non-vaccinated	Non-vaccinated	No	0	No symptoms	No symptoms	No symptoms	No	No	No	No	No	No	No	No	No	No	No	No	No	No	No	No	No	No	No	No	No	No	No
592	76	female	ZSAC	ZH	Yes	No	No	Ex-smoker	24.0346	Vocational training or specialized baccalaureate	Retired	<6'000 CHF	No	183	No	WT	Not vaccinated prior to infection		Non-vaccinated	Non-vaccinated	No	0	No symptoms	No symptoms	No symptoms	No	No	No	No	No	No	No	No	No	No	No	No	No	No	No	No	No	No	No	No	No	No	No
593	53	male	ZSAC	ZH	Yes	No	No	Non-smoker	44.7347	Higher technical school or college	Employed	6'000 - 12'000 CHF	No	184	No	WT	Not vaccinated prior to infection		Non-vaccinated	Non-vaccinated	Yes	3	3-5 symptoms	2+ symptoms	Mild	Yes	Yes	Yes	No	No	No	No	No	No	No	No	No	No	No	No	No	No	No	No	No	No	No	No	Cluster 1
594	50	female	ZSAC	ZH	Yes	No	No	Non-smoker	33.126	Vocational training or specialized baccalaureate	Unemployed or other	6'000 - 12'000 CHF	No	184	No	WT	Not vaccinated prior to infection		Non-vaccinated	Non-vaccinated	Yes	7	6+ symptoms	2+ symptoms	Moderate	Yes	No	Yes	No	No	No	Yes	No	No	No	No	Yes	No	No	Yes	No	No	No	No	No	Yes	Yes	No	Cluster 2
595	23	female	ZSAC	ZH	No	No	No	Non-smoker	21.1389	Vocational training or specialized baccalaureate	Employed	<6'000 CHF	No	202	No	WT	Not vaccinated prior to infection		Non-vaccinated	Non-vaccinated	No	0	No symptoms	No symptoms	No symptoms	No	No	No	No	No	No	No	No	No	No	No	No	No	No	No	No	No	No	No	No	No	No	No
596	21	female	ZSAC	ZH	No	No	No	Non-smoker	21.4692	Vocational training or specialized baccalaureate	Student	<6'000 CHF	No	183	No	WT	Not vaccinated prior to infection		Non-vaccinated	Non-vaccinated	No	0	No symptoms	No symptoms	No symptoms	No	No	No	No	No	No	No	No	No	No	No	No	No	No	No	No	No	No	No	No	No	No	No
597	63	female	CI	TI	No	No	No	Smoker	22.3081	Vocational training or specialized baccalaureate	Unemployed or other	6'000 - 12'000 CHF	No	194	No	Omicron	Vaccinated prior to infection	mRNA	<6 months	3 doses	No	0	No symptoms	No symptoms	No symptoms	No	No	No	No	No	No	No	No	No	No	No	No	No	No	No	No	No	No	No	No	No	No	No
598	22	female	ZSAC	ZH	No	No	No	Non-smoker	23.533	Vocational training or specialized baccalaureate	Student	6'000 - 12'000 CHF	No	182	No	WT	Not vaccinated prior to infection		Non-vaccinated	Non-vaccinated	No	0	No symptoms	No symptoms	No symptoms	No	No	No	No	No	No	No	No	No	No	No	No	No	No	No	No	No	No	No	No	No	No	No
599	65	female	CI	TI	No	No	No	Non-smoker	23.8751	None or mandatory school	Employed	<6'000 CHF	No	225	No	Delta	Not vaccinated prior to infection		Non-vaccinated	Non-vaccinated	No	0	No symptoms	No symptoms	No symptoms	No	No	No	No	No	No	No	No	No	No	No	No	No	No	No	No	No	No	No	No	No	No	No
600	59	male	ZSAC	ZH	No	No	No	Ex-smoker	28.9979	Higher technical school or college	Employed	6'000 - 12'000 CHF	No	184	No	WT	Not vaccinated prior to infection		Non-vaccinated	Non-vaccinated	No	0	No symptoms	No symptoms	No symptoms	No	No	No	No	No	No	No	No	No	No	No	No	No	No	No	No	No	No	No	No	No	No	No
601	47	male	ZSAC	ZH	Yes	No	No	Non-smoker	26.9564	None or mandatory school	Employed	6'000 - 12'000 CHF	No	187	Yes	WT	Not vaccinated prior to infection		Non-vaccinated	Non-vaccinated	Yes	2	1-2 symptoms	2 symptoms	Moderate	No	Yes	Yes	No	No	No	No	No	No	No	No	No	No	No	No	No	No	No	No	No	No	No	No	Cluster 1
602	76	male	ZSAC	ZH	Yes	No	Yes	Non-smoker	23.9995	Vocational training or specialized baccalaureate	Retired	6'000 - 12'000 CHF	No	182	Yes	WT	Not vaccinated prior to infection		Non-vaccinated	Non-vaccinated	Yes	7	6+ symptoms	2+ symptoms	Severe	Yes	No	Yes	No	No	No	No	Yes	Yes	No	No	No	No	No	No	No	Yes	Yes	No	No	No	Yes	No	Cluster 4
603	47	male	ZSAC	ZH	No	No	No	Non-smoker	26.2188	None or mandatory school	Employed	<6'000 CHF	No	183	No	WT	Not vaccinated prior to infection		Non-vaccinated	Non-vaccinated	No	0	No symptoms	No symptoms	No symptoms	No	No	No	No	No	No	No	No	No	No	No	No	No	No	No	No	No	No	No	No	No	No	No
604	64	female	CI	ZH	No	No	No	Non-smoker	28.0864	Vocational training or specialized baccalaureate	Employed	<6'000 CHF	No	152	No	Omicron	Vaccinated prior to infection	Adenoviral	<6 months	1-2 doses	No	0	No symptoms	No symptoms	No symptoms	No	No	No	No	No	No	No	No	No	No	No	No	No	No	No	No	No	No	No	No	No	No	No
605	72	male	ZSAC	ZH	Yes	No	No	Ex-smoker	30.0838	Vocational training or specialized baccalaureate	Retired	6'000 - 12'000 CHF	No	186	No	WT	Not vaccinated prior to infection		Non-vaccinated	Non-vaccinated	No	0	No symptoms	No symptoms	No symptoms	No	No	No	No	No	No	No	No	No	No	No	No	No	No	No	No	No	No	No	No	No	No	No
606	65	male	ZSAC	ZH	No	No	No	Ex-smoker	24.9153	Higher technical school or college	Employed	6'000 - 12'000 CHF	No	182	No	WT	Not vaccinated prior to infection		Non-vaccinated	Non-vaccinated	No	0	No symptoms	No symptoms	No symptoms	No	No	No	No	No	No	No	No	No	No	No	No	No	No	No	No	No	No	No	No	No	No	No
607	47	male	ZSAC	ZH	No	No	No	Non-smoker	21.847	Vocational training or specialized baccalaureate	Employed	<6'000 CHF	No	182	No	WT	Not vaccinated prior to infection		Non-vaccinated	Non-vaccinated	No	0	No symptoms	No symptoms	No symptoms	No	No	No	No	No	No	No	No	No	No	No	No	No	No	No	No	No	No	No	No	No	No	No
608	68	male	ZSAC	ZH	No	No	No	Non-smoker	25.1808	Higher technical school or college	Employed	6'000 - 12'000 CHF	No	183	No	WT	Not vaccinated prior to infection		Non-vaccinated	Non-vaccinated	Yes	1	1-2 symptoms	0 or 1 symptom	Moderate	Yes	No	No	No	No	No	No	No	No	No	No	No	No	No	No	No	No	No	No	No	No	No	No	Cluster 1
609	41	female	ZSAC	ZH	No	No	No	Ex-smoker	26.4463	Vocational training or specialized baccalaureate	Employed	>12'000 CHF	No	195	No	WT	Not vaccinated prior to infection		Non-vaccinated	Non-vaccinated	No	0	No symptoms	No symptoms	No symptoms	No	No	No	No	No	No	No	No	No	No	No	No	No	No	No	No	No	No	No	No	No	No	No
610	59	male	ZSAC	ZH	No	No	No	Ex-smoker	23.2356	Higher technical school or college	Employed	6'000 - 12'000 CHF	No	182	No	WT	Not vaccinated prior to infection		Non-vaccinated	Non-vaccinated	No	0	No symptoms	No symptoms	No symptoms	No	No	No	No	No	No	No	No	No	No	No	No	No	No	No	No	No	No	No	No	No	No	No
611	28	female	CI	ZH	No	No	No	Non-smoker	22.9421	University	Retired	<6'000 CHF	No	178	No	Omicron	Vaccinated prior to infection	mRNA	<6 months	1-2 doses	No	0	No symptoms	No symptoms	No symptoms	No	No	No	No	No	No	No	No	No	No	No	No	No	No	No	No	No	No	No	No	No	No	No
612	31	female	ZSAC	ZH	No	No	No	Non-smoker	21.6413	University	Employed	6'000 - 12'000 CHF	No	186	No	WT	Not vaccinated prior to infection		Non-vaccinated	Non-vaccinated	No	0	No symptoms	No symptoms	No symptoms	No	No	No	No	No	No	No	No	No	No	No	No	No	No	No	No	No	No	No	No	No	No	No
613	87	female	ZSAC	ZH	Yes	No	No	Ex-smoker	37.461	Vocational training or specialized baccalaureate	Retired	<6'000 CHF	No	183	No	WT	Not vaccinated prior to infection		Non-vaccinated	Non-vaccinated	No	0	No symptoms	No symptoms	No symptoms	No	No	No	No	No	No	No	No	No	No	No	No	No	No	No	No	No	No	No	No	No	No	No
614	46	male	CI	ZH	No	No	No	Ex-smoker	26.8749	University	Retired	>12'000 CHF	No	188	No	Omicron	Vaccinated prior to infection	mRNA	<6 months	3 doses	No	0	No symptoms	No symptoms	No symptoms	No	No	No	No	No	No	No	No	No	No	No	No	No	No	No	No	No	No	No	No	No	No	No
615	28	female	ZSAC	ZH	No	No	No	Smoker	18.5901	University	Employed		No	184	No	WT	Not vaccinated prior to infection		Non-vaccinated	Non-vaccinated	No	0	No symptoms	No symptoms	No symptoms	No	No	No	No	No	No	No	No	No	No	No	No	No	No	No	No	No	No	No	No	No	No	No
616	57	female	ZSAC	ZH	Yes	No	No	Non-smoker	26.1224	Higher technical school or college	Employed	6'000 - 12'000 CHF	No	183	No	WT	Not vaccinated prior to infection		Non-vaccinated	Non-vaccinated	Yes	6	6+ symptoms	2+ symptoms	Mild	Yes	Yes	Yes	No	No	No	No	No	No	No	No	Yes	No	No	No	No	No	Yes	No	Yes	No	No	No	Cluster 1
617	64	female	CI	TI	No	No	No	Ex-smoker	22.8928	Vocational training or specialized baccalaureate	Employed	6'000 - 12'000 CHF	No	164	No	Omicron	Vaccinated prior to infection	mRNA	<6 months	3 doses	No	0	No symptoms	No symptoms	No symptoms	No	No	No	No	No	No	No	No	No	No	No	No	No	No	No	No	No	No	No	No	No	No	No
618	66	female	ZSAC	ZH	Yes	No	No	Ex-smoker	26.4463	University	Retired	<6'000 CHF	No	187	No	WT	Not vaccinated prior to infection		Non-vaccinated	Non-vaccinated	Yes	10	6+ symptoms	2+ symptoms	Moderate	No	Yes	No	No	Yes	No	No	Yes	Yes	No	No	Yes	Yes	Yes	No	No	No	No	Yes	No	Yes	Yes	No	Cluster 4
619	74	male	ZSAC	ZH	Yes	No	No	Ex-smoker	24.9968	Higher technical school or college	Retired	6'000 - 12'000 CHF	No	182	Yes	WT	Not vaccinated prior to infection		Non-vaccinated	Non-vaccinated	No	0	No symptoms	No symptoms	No symptoms	No	No	No	No	No	No	No	No	No	No	No	No	No	No	No	No	No	No	No	No	No	No	No
620	29	female	ZSAC	ZH	No	No	No	Smoker	19.1406	Vocational training or specialized baccalaureate	Employed	<6'000 CHF	No	182	No	WT	Not vaccinated prior to infection		Non-vaccinated	Non-vaccinated	Yes	1	1-2 symptoms	0 or 1 symptom	Mild	No	No	No	No	No	No	No	No	No	No	No	Yes	No	No	No	No	No	No	No	No	No	No	No	Cluster 1
621	46	female	ZSAC	ZH	No	No	No	Non-smoker	21.4692	Higher technical school or college	Employed	<6'000 CHF	No	188	No	WT	Not vaccinated prior to infection		Non-vaccinated	Non-vaccinated	Yes	1	1-2 symptoms	0 or 1 symptom	Mild	No	No	No	No	No	No	No	No	No	No	No	Yes	No	No	No	No	No	No	No	No	No	No	No	Cluster 1
622	63	male	ZSAC	ZH	Yes	No	No	Ex-smoker	24.6914	Vocational training or specialized baccalaureate	Retired	6'000 - 12'000 CHF	No	182	No	WT	Not vaccinated prior to infection		Non-vaccinated	Non-vaccinated	No	0	No symptoms	No symptoms	No symptoms	No	No	No	No	No	No	No	No	No	No	No	No	No	No	No	No	No	No	No	No	No	No	No
623	44	male	ZSAC	ZH	No	No	No	Ex-smoker	25.8264	Vocational training or specialized baccalaureate	Employed	6'000 - 12'000 CHF	No	182	No	WT	Not vaccinated prior to infection		Non-vaccinated	Non-vaccinated	No	0	No symptoms	No symptoms	No symptoms	No	No	No	No	No	No	No	No	No	No	No	No	No	No	No	No	No	No	No	No	No	No	No
624	31	female	ZSAC	ZH	No	No	No	Non-smoker	19.6072	University	Employed	<6'000 CHF	No	182	No	WT	Not vaccinated prior to infection		Non-vaccinated	Non-vaccinated	No	0	No symptoms	No symptoms	No symptoms	No	No	No	No	No	No	No	No	No	No	No	No	No	No	No	No	No	No	No	No	No	No	No
625	66	female	ZSAC	ZH	Yes			Ex-smoker	23.3234	Vocational training or specialized baccalaureate	Employed	>12'000 CHF	No	182	No	WT	Not vaccinated prior to infection		Non-vaccinated	Non-vaccinated	Yes	2	1-2 symptoms	2 symptoms	Mild	No	No	Yes	No	No	No	No	No	No	No	No	Yes	No	No	No	No	No	No	No	No	No	No	No	Cluster 1
626	37	male	ZSAC	ZH	No	No	No	Non-smoker	23.1419	None or mandatory school	Employed	<6'000 CHF	No	184	No	WT	Not vaccinated prior to infection		Non-vaccinated	Non-vaccinated	No	0	No symptoms	No symptoms	No symptoms	No	No	No	No	No	No	No	No	No	No	No	No	No	No	No	No	No	No	No	No	No	No	No
627	65	female	ZSAC	ZH	No	No	No	Non-smoker	32.2708	University	Retired	6'000 - 12'000 CHF	No	182	No	WT	Not vaccinated prior to infection		Non-vaccinated	Non-vaccinated	No	0	No symptoms	No symptoms	No symptoms	No	No	No	No	No	No	No	No	No	No	No	No	No	No	No	No	No	No	No	No	No	No	No
628	24	male	ZSAC	ZH	No	No	No	Non-smoker	23.0388	Vocational training or specialized baccalaureate	Student	<6'000 CHF	No	182	No	WT	Not vaccinated prior to infection		Non-vaccinated	Non-vaccinated	No	0	No symptoms	No symptoms	No symptoms	No	No	No	No	No	No	No	No	No	No	No	No	No	No	No	No	No	No	No	No	No	No	No
629	38	female	ZSAC	ZH	No	No	No	Ex-smoker	30.1038	Vocational training or specialized baccalaureate	Employed	>12'000 CHF	No	183	No	WT	Not vaccinated prior to infection		Non-vaccinated	Non-vaccinated	Yes	1	1-2 symptoms	0 or 1 symptom	Mild	No	No	No	No	No	No	No	No	No	No	No	Yes	No	No	No	No	No	No	No	No	No	No	No	Cluster 1
630	56	female	ZSAC	ZH	No	No	No	Non-smoker	25.6489	Vocational training or specialized baccalaureate	Employed	<6'000 CHF	No	185	No	WT	Not vaccinated prior to infection		Non-vaccinated	Non-vaccinated	No	0	No symptoms	No symptoms	No symptoms	No	No	No	No	No	No	No	No	No	No	No	No	No	No	No	No	No	No	No	No	No	No	No
631	57	female	ZSAC	ZH	Yes	Yes	No	Ex-smoker	27.0416	None or mandatory school	Employed	<6'000 CHF	No	183	No	WT	Not vaccinated prior to infection		Non-vaccinated	Non-vaccinated	No	0	No symptoms	No symptoms	No symptoms	No	No	No	No	No	No	No	No	No	No	No	No	No	No	No	No	No	No	No	No	No	No	No
632	41	male	ZSAC	ZH	No	No	No	Non-smoker	23.1983	University	Employed	>12'000 CHF	No	182	No	WT	Not vaccinated prior to infection		Non-vaccinated	Non-vaccinated	No	0	No symptoms	No symptoms	No symptoms	No	No	No	No	No	No	No	No	No	No	No	No	No	No	No	No	No	No	No	No	No	No	No
633	69	male	CI	ZH	Yes	No	Yes	Ex-smoker	42.9066	Vocational training or specialized baccalaureate	Employed	<6'000 CHF	No	180	No	Delta	Vaccinated prior to infection	mRNA	<6 months	1-2 doses	No	0	No symptoms	No symptoms	No symptoms	No	No	No	No	No	No	No	No	No	No	No	No	No	No	No	No	No	No	No	No	No	No	No
634	29	male	ZSAC	ZH	No	No	No	Non-smoker	27.3588	Higher technical school or college	Employed	6'000 - 12'000 CHF	No	184	No	WT	Not vaccinated prior to infection		Non-vaccinated	Non-vaccinated	No	0	No symptoms	No symptoms	No symptoms	No	No	No	No	No	No	No	No	No	No	No	No	No	No	No	No	No	No	No	No	No	No	No
635	39	male	CI	TI	No	No	No	Non-smoker	22.2826	University	Retired	>12'000 CHF	No	197	No	Omicron	Vaccinated prior to infection	mRNA	<6 months	1-2 doses	Yes	4	3-5 symptoms	2+ symptoms	Mild	No	Yes	No	No	No	Yes	No	No	No	No	No	No	No	No	No	No	No	No	No	No	Yes	Yes	No	Cluster 2
636	79	male	ZSAC	ZH	Yes	No	Yes	Ex-smoker	23.6614	Higher technical school or college	Retired	6'000 - 12'000 CHF	No	182	No	WT	Not vaccinated prior to infection		Non-vaccinated	Non-vaccinated	No	0	No symptoms	No symptoms	No symptoms	No	No	No	No	No	No	No	No	No	No	No	No	No	No	No	No	No	No	No	No	No	No	No
637	55	female	ZSAC	ZH	Yes	No	Yes	Non-smoker	33.2031	University	Employed	<6'000 CHF	No	189	No	WT	Not vaccinated prior to infection		Non-vaccinated	Non-vaccinated	Yes	2	1-2 symptoms	2 symptoms	Mild	No	No	No	No	No	No	No	No	No	No	No	Yes	No	No	No	No	No	No	No	No	Yes	No	No	Cluster 1
638	21	female	ZSAC	ZH	No	No	No	Non-smoker	17.7832	Vocational training or specialized baccalaureate	Student		No	182	No	WT	Not vaccinated prior to infection		Non-vaccinated	Non-vaccinated	No	0	No symptoms	No symptoms	No symptoms	No	No	No	No	No	No	No	No	No	No	No	No	No	No	No	No	No	No	No	No	No	No	No
639	34	female	ZSAC	ZH	No	No	No	Non-smoker	25.1559	Higher technical school or college	Employed	6'000 - 12'000 CHF	No	182	No	WT	Not vaccinated prior to infection		Non-vaccinated	Non-vaccinated	No	0	No symptoms	No symptoms	No symptoms	No	No	No	No	No	No	No	No	No	No	No	No	No	No	No	No	No	No	No	No	No	No	No
640	50	male	ZSAC	ZH	No	No	No	Non-smoker	28.0816	University	Employed	6'000 - 12'000 CHF	No	186	No	WT	Not vaccinated prior to infection		Non-vaccinated	Non-vaccinated	Yes	7	6+ symptoms	2+ symptoms	Moderate	Yes	Yes	Yes	No	Yes	No	Yes	No	No	No	No	Yes	No	No	No	No	No	No	No	No	Yes	No	No	Cluster 3
641	67	female	CI	TI	Yes	Yes	No	Non-smoker	17.5781	Vocational training or specialized baccalaureate	Employed	<6'000 CHF	No	163	No	Omicron	Vaccinated prior to infection	mRNA	≥6 months	1-2 doses	No	0	No symptoms	No symptoms	No symptoms	No	No	No	No	No	No	No	No	No	No	No	No	No	No	No	No	No	No	No	No	No	No	No
642	26	female	ZSAC	ZH	No	No	No	Non-smoker	21.7079	Higher technical school or college	Employed	6'000 - 12'000 CHF	No	183	No	WT	Not vaccinated prior to infection		Non-vaccinated	Non-vaccinated	No	0	No symptoms	No symptoms	No symptoms	No	No	No	No	No	No	No	No	No	No	No	No	No	No	No	No	No	No	No	No	No	No	No
643	68	male	ZSAC	ZH	No	No	No	Non-smoker	27.0416	Vocational training or specialized baccalaureate	Retired		No	182	No	WT	Not vaccinated prior to infection		Non-vaccinated	Non-vaccinated	No	0	No symptoms	No symptoms	No symptoms	No	No	No	No	No	No	No	No	No	No	No	No	No	No	No	No	No	No	No	No	No	No	No
644	80	female	ZSAC	ZH	No	No	No	Non-smoker	30.4867	Vocational training or specialized baccalaureate	Retired	<6'000 CHF	No	182	No	WT	Not vaccinated prior to infection		Non-vaccinated	Non-vaccinated	No	0	No symptoms	No symptoms	No symptoms	No	No	No	No	No	No	No	No	No	No	No	No	No	No	No	No	No	No	No	No	No	No	No
645	82	female	ZSAC	ZH	Yes	No	No	Non-smoker	23.6652	Vocational training or specialized baccalaureate	Retired	<6'000 CHF	No	182	No	WT	Not vaccinated prior to infection		Non-vaccinated	Non-vaccinated	No	0	No symptoms	No symptoms	No symptoms	No	No	No	No	No	No	No	No	No	No	No	No	No	No	No	No	No	No	No	No	No	No	No
646	48	male	ZSAC	ZH	No	No	No	Non-smoker	21.2953	University	Employed	>12'000 CHF	No	182	No	WT	Not vaccinated prior to infection		Non-vaccinated	Non-vaccinated	No	0	No symptoms	No symptoms	No symptoms	No	No	No	No	No	No	No	No	No	No	No	No	No	No	No	No	No	No	No	No	No	No	No
647	40	male	CI	ZH	No	No	No	Non-smoker	23.9869				No	191	No	Omicron	Not vaccinated prior to infection		Non-vaccinated	Non-vaccinated	No	0	No symptoms	No symptoms	No symptoms	No	No	No	No	No	No	No	No	No	No	No	No	No	No	No	No	No	No	No	No	No	No	No
648	24	female	ZSAC	ZH	Yes	Yes	No	Non-smoker	24.6904	University	Student	6'000 - 12'000 CHF	No	184	No	WT	Not vaccinated prior to infection		Non-vaccinated	Non-vaccinated	No	0	No symptoms	No symptoms	No symptoms	No	No	No	No	No	No	No	No	No	No	No	No	No	No	No	No	No	No	No	No	No	No	No
649	47	female	ZSAC	ZH	No	No	No	Non-smoker	27.5312	Vocational training or specialized baccalaureate	Employed	<6'000 CHF	No	182	Yes	WT	Not vaccinated prior to infection		Non-vaccinated	Non-vaccinated	No	0	No symptoms	No symptoms	No symptoms	No	No	No	No	No	No	No	No	No	No	No	No	No	No	No	No	No	No	No	No	No	No	No
650	57	female	CI	ZH	No	No	No	Ex-smoker	22.0386	Vocational training or specialized baccalaureate	Retired	>12'000 CHF	Yes	183	No	Omicron	Vaccinated prior to infection	mRNA	≥6 months	1-2 doses	No	0	No symptoms	No symptoms	No symptoms	No	No	No	No	No	No	No	No	No	No	No	No	No	No	No	No	No	No	No	No	No	No	No
651	70	female	ZSAC	ZH	No	No	No	Ex-smoker	21.7738	Higher technical school or college	Retired	6'000 - 12'000 CHF	No	185	No	WT	Not vaccinated prior to infection		Non-vaccinated	Non-vaccinated	No	0	No symptoms	No symptoms	No symptoms	No	No	No	No	No	No	No	No	No	No	No	No	No	No	No	No	No	No	No	No	No	No	No
652	50	female	ZSAC	ZH	No	No	No	Non-smoker	24.8358	Vocational training or specialized baccalaureate	Employed	6'000 - 12'000 CHF	No	184	No	WT	Not vaccinated prior to infection		Non-vaccinated	Non-vaccinated	Yes	2	1-2 symptoms	0 or 1 symptom	Mild	Yes	No	No	No	No	No	No	No	No	No	Yes	No	No	No	No	No	No	No	No	No	No	No	No	Cluster 1
653	55	female	ZSAC	ZH	No	No	No	Non-smoker	25.9516	University	Employed	6'000 - 12'000 CHF	No	204	No	WT	Not vaccinated prior to infection		Non-vaccinated	Non-vaccinated	No	0	No symptoms	No symptoms	No symptoms	No	No	No	No	No	No	No	No	No	No	No	No	No	No	No	No	No	No	No	No	No	No	No
654	52	female	ZSAC	ZH	Yes	No	No	Non-smoker	37.874	Higher technical school or college	Unemployed or other		No	182	No	WT	Not vaccinated prior to infection		Non-vaccinated	Non-vaccinated	Yes	1	1-2 symptoms	0 or 1 symptom	Mild	No	No	No	No	No	No	No	No	No	No	No	Yes	No	No	No	No	No	No	No	No	No	No	No	Cluster 1
655	74	male	ZSAC	ZH	No	No	No	Ex-smoker	24.4898	Vocational training or specialized baccalaureate	Retired	<6'000 CHF	No	191	Yes	WT	Not vaccinated prior to infection		Non-vaccinated	Non-vaccinated	Yes	3	3-5 symptoms	2+ symptoms		Yes	No	No	No	No	No	No	No	No	No	No	No	No	No	No	No	No	No	No	No	Yes	Yes	No	Cluster 2
656	54	male	CI	ZH	Yes	No	No	Ex-smoker	27.7647	University	Employed	6'000 - 12'000 CHF	No	208	No	Delta	Vaccinated prior to infection	mRNA	≥6 months	1-2 doses	No	0	No symptoms	No symptoms	No symptoms	No	No	No	No	No	No	No	No	No	No	No	No	No	No	No	No	No	No	No	No	No	No	No
657	33	male	ZSAC	ZH	No	No	No	Non-smoker	23.4568	Higher technical school or college	Employed	6'000 - 12'000 CHF	No	184	No	WT	Not vaccinated prior to infection		Non-vaccinated	Non-vaccinated	No	0	No symptoms	No symptoms	No symptoms	No	No	No	No	No	No	No	No	No	No	No	No	No	No	No	No	No	No	No	No	No	No	No
658	73	female	ZSAC	ZH	Yes			Non-smoker	21.0772	University	Employed	>12'000 CHF	No	184	No	WT	Not vaccinated prior to infection		Non-vaccinated	Non-vaccinated	No	0	No symptoms	No symptoms	No symptoms	No	No	No	No	No	No	No	No	No	No	No	No	No	No	No	No	No	No	No	No	No	No	No
659	69	male	ZSAC	ZH	Yes	No	No	Non-smoker	27.7551	University	Employed	>12'000 CHF	No	184	No	WT	Not vaccinated prior to infection		Non-vaccinated	Non-vaccinated	Yes	1	1-2 symptoms	0 or 1 symptom	Mild	No	No	No	No	No	No	No	No	No	No	No	No	No	No	No	No	No	No	No	No	Yes	No	No	Cluster 1
660	38	female	CI	ZH	No	No	No	Smoker	26.5731	Vocational training or specialized baccalaureate	Retired		No	170	No	Delta	Not vaccinated prior to infection		Non-vaccinated	Non-vaccinated	No	0	No symptoms	No symptoms	No symptoms	No	No	No	No	No	No	No	No	No	No	No	No	No	No	No	No	No	No	No	No	No	No	No
661	27	female	CI	TI	No	No	No	Non-smoker	24.6097	Vocational training or specialized baccalaureate	Student	<6'000 CHF	No	166	No	Omicron	Vaccinated prior to infection	mRNA	<6 months	1-2 doses	Yes	4	3-5 symptoms	0 or 1 symptom	Mild	Yes	No	No	No	No	No	No	Yes	Yes	No	No	No	No	No	No	Yes	No	No	No	No	No	No	No	Cluster 4
662	58	male	ZSAC	ZH	No	No	No	Smoker	33.126	Higher technical school or college	Employed	6'000 - 12'000 CHF	No	186	No	WT	Not vaccinated prior to infection		Non-vaccinated	Non-vaccinated	Yes	3	3-5 symptoms	2 symptoms	Mild	Yes	No	No	No	No	No	No	No	No	No	No	No	No	No	No	No	No	No	No	No	No	Yes	Yes	Cluster 2
663	22	male	ZSAC	ZH	No	No	No	Non-smoker	20.0617	Vocational training or specialized baccalaureate	Student	>12'000 CHF	No	182	No	WT	Not vaccinated prior to infection		Non-vaccinated	Non-vaccinated	Yes	1	1-2 symptoms	0 or 1 symptom	Mild	No	No	No	No	No	No	No	No	No	No	No	Yes	No	No	No	No	No	No	No	No	No	No	No	Cluster 1
664	55	female	ZSAC	ZH	No	No	No	Non-smoker	35.8423	University	Employed	>12'000 CHF	No	182	No	WT	Not vaccinated prior to infection		Non-vaccinated	Non-vaccinated	Yes	3	3-5 symptoms	0 or 1 symptom	Mild	Yes	No	No	No	No	No	No	Yes	No	No	No	No	No	No	No	No	No	No	No	Yes	No	No	No	Cluster 1
665	29	female	CI	TI	No	No	No	Ex-smoker	21.7079	Vocational training or specialized baccalaureate	Retired	6'000 - 12'000 CHF	No	203	No	Delta	Vaccinated prior to infection	mRNA	<6 months	1-2 doses	No	0	No symptoms	No symptoms	No symptoms	No	No	No	No	No	No	No	No	No	No	No	No	No	No	No	No	No	No	No	No	No	No	No
666	41	male	CI	TI	Yes	No	No	Ex-smoker	27.0874	Vocational training or specialized baccalaureate	Retired	6'000 - 12'000 CHF	No	192	No	Omicron	Vaccinated prior to infection	mRNA	<6 months	3 doses	No	0	No symptoms	No symptoms	No symptoms	No	No	No	No	No	No	No	No	No	No	No	No	No	No	No	No	No	No	No	No	No	No	No
667	66	male	ZSAC	ZH	No	No	No	Ex-smoker	23.7228	Higher technical school or college	Retired	<6'000 CHF	No	182	No	WT	Not vaccinated prior to infection		Non-vaccinated	Non-vaccinated	No	0	No symptoms	No symptoms	No symptoms	No	No	No	No	No	No	No	No	No	No	No	No	No	No	No	No	No	No	No	No	No	No	No
668	28	female	ZSAC	ZH	Yes	Yes	No	Smoker	22.9591	Vocational training or specialized baccalaureate	Employed	6'000 - 12'000 CHF	No	184	No	WT	Not vaccinated prior to infection		Non-vaccinated	Non-vaccinated	No	0	No symptoms	No symptoms	No symptoms	No	No	No	No	No	No	No	No	No	No	No	No	No	No	No	No	No	No	No	No	No	No	No
669	77	male	ZSAC	ZH	Yes	No	No	Ex-smoker	26.0142	University	Retired	<6'000 CHF	No	184	No	WT	Not vaccinated prior to infection		Non-vaccinated	Non-vaccinated	No	0	No symptoms	No symptoms	No symptoms	No	No	No	No	No	No	No	No	No	No	No	No	No	No	No	No	No	No	No	No	No	No	No
670	28	female	ZSAC	ZH	No	No	No	Smoker	26.2596	Higher technical school or college	Employed	6'000 - 12'000 CHF	No	182	No	WT	Not vaccinated prior to infection		Non-vaccinated	Non-vaccinated	No	0	No symptoms	No symptoms	No symptoms	No	No	No	No	No	No	No	No	No	No	No	No	No	No	No	No	No	No	No	No	No	No	No
671	53	female	ZSAC	ZH	No	No	No	Non-smoker	21.1477	Higher technical school or college	Employed	<6'000 CHF	No	183	No	WT	Not vaccinated prior to infection		Non-vaccinated	Non-vaccinated	No	0	No symptoms	No symptoms	No symptoms	No	No	No	No	No	No	No	No	No	No	No	No	No	No	No	No	No	No	No	No	No	No	No
672	20	male	ZSAC	ZH	No	No	No	Non-smoker	20.3383	Vocational training or specialized baccalaureate	Student	<6'000 CHF	No	184	No	WT	Not vaccinated prior to infection		Non-vaccinated	Non-vaccinated	No	0	No symptoms	No symptoms	No symptoms	No	No	No	No	No	No	No	No	No	No	No	No	No	No	No	No	No	No	No	No	No	No	No
673	62	male	ZSAC	ZH	No	No	No	Non-smoker		Vocational training or specialized baccalaureate	Employed		No	183	No	WT	Not vaccinated prior to infection		Non-vaccinated	Non-vaccinated	No	0	No symptoms	No symptoms	No symptoms	No	No	No	No	No	No	No	No	No	No	No	No	No	No	No	No	No	No	No	No	No	No	No
674	38	male	ZSAC	ZH	No	No	No	Non-smoker	23.7812	University	Employed	>12'000 CHF	No	182	No	WT	Not vaccinated prior to infection		Non-vaccinated	Non-vaccinated	No	0	No symptoms	No symptoms	No symptoms	No	No	No	No	No	No	No	No	No	No	No	No	No	No	No	No	No	No	No	No	No	No	No
675	38	male	ZSAC	ZH	No	No	No	Non-smoker	30.1896	Vocational training or specialized baccalaureate	Employed	6'000 - 12'000 CHF	No	186	No	WT	Not vaccinated prior to infection		Non-vaccinated	Non-vaccinated	No	0	No symptoms	No symptoms	No symptoms	No	No	No	No	No	No	No	No	No	No	No	No	No	No	No	No	No	No	No	No	No	No	No
676	67	female	ZSAC	ZH	Yes	No	No	Ex-smoker	20.1956	University	Retired	6'000 - 12'000 CHF	No	182	No	WT	Not vaccinated prior to infection		Non-vaccinated	Non-vaccinated	No	0	No symptoms	No symptoms	No symptoms	No	No	No	No	No	No	No	No	No	No	No	No	No	No	No	No	No	No	No	No	No	No	No
677	59	female	ZSAC	ZH	No	No	No	Non-smoker	24.977	Higher technical school or college	Employed	<6'000 CHF	No	182	No	WT	Not vaccinated prior to infection		Non-vaccinated	Non-vaccinated	No	0	No symptoms	No symptoms	No symptoms	No	No	No	No	No	No	No	No	No	No	No	No	No	No	No	No	No	No	No	No	No	No	No
678	30	female	ZSAC	ZH	No	No	No	Non-smoker	20.4284	University	Employed		No	185	No	WT	Not vaccinated prior to infection		Non-vaccinated	Non-vaccinated	Yes	1	1-2 symptoms	0 or 1 symptom	Mild	No	No	No	No	No	No	No	No	No	No	No	No	No	No	No	No	No	No	No	No	Yes	No	No	Cluster 1
679	79	male	ZSAC	ZH	Yes	No	No	Non-smoker	22.5896	Higher technical school or college	Retired	<6'000 CHF	No	182	No	WT	Not vaccinated prior to infection		Non-vaccinated	Non-vaccinated	No	0	No symptoms	No symptoms	No symptoms	No	No	No	No	No	No	No	No	No	No	No	No	No	No	No	No	No	No	No	No	No	No	No
680	53	female	ZSAC	ZH	No	No	No	Non-smoker	24.7252	University	Employed	6'000 - 12'000 CHF	No	182	No	WT	Not vaccinated prior to infection		Non-vaccinated	Non-vaccinated	Yes	3	3-5 symptoms	2 symptoms	Moderate	Yes	No	No	No	No	No	No	Yes	No	No	No	No	No	No	No	No	No	No	No	No	No	Yes	No	Cluster 2
681	52	female	ZSAC	ZH	No		No	Smoker	21.2585	Vocational training or specialized baccalaureate	Employed	>12'000 CHF	No	182	No	WT	Not vaccinated prior to infection		Non-vaccinated	Non-vaccinated	No	0	No symptoms	No symptoms	No symptoms	No	No	No	No	No	No	No	No	No	No	No	No	No	No	No	No	No	No	No	No	No	No	No
682	24	female	ZSAC	ZH	No	No	No	Non-smoker	23.2254	Higher technical school or college	Employed	6'000 - 12'000 CHF	No	183	No	WT	Not vaccinated prior to infection		Non-vaccinated	Non-vaccinated	No	0	No symptoms	No symptoms	No symptoms	No	No	No	No	No	No	No	No	No	No	No	No	No	No	No	No	No	No	No	No	No	No	No
683	37	female	CI	ZH	No	No	No	Non-smoker	29.4029	Vocational training or specialized baccalaureate	Unemployed or other	6'000 - 12'000 CHF	No	154	No	Omicron	Vaccinated prior to infection	mRNA	<6 months	3 doses	No	0	No symptoms	No symptoms	No symptoms	No	No	No	No	No	No	No	No	No	No	No	No	No	No	No	No	No	No	No	No	No	No	No
684	27	female	ZSAC	ZH	No	No	No	Smoker	31.9922	Higher technical school or college	Employed	<6'000 CHF	No	182	No	WT	Not vaccinated prior to infection		Non-vaccinated	Non-vaccinated	Yes	2	1-2 symptoms	2 symptoms	Mild	Yes	No	No	No	No	No	No	No	No	No	No	No	No	No	No	No	No	No	No	No	No	Yes	No	Cluster 2
685	66	female	CI	ZH	No	No	No	Smoker	21.551	Vocational training or specialized baccalaureate	Employed	<6'000 CHF	No	186	No	Delta	Vaccinated prior to infection	mRNA	<6 months	1-2 doses	No	0	No symptoms	No symptoms	No symptoms	No	No	No	No	No	No	No	No	No	No	No	No	No	No	No	No	No	No	No	No	No	No	No
686	59	female	ZSAC	ZH	Yes	No	No	Ex-smoker	30.8444	Vocational training or specialized baccalaureate	Employed	6'000 - 12'000 CHF	No	184	No	WT	Not vaccinated prior to infection		Non-vaccinated	Non-vaccinated	Yes	4	3-5 symptoms	2+ symptoms	Moderate	Yes	No	Yes	No	No	No	No	No	No	No	No	Yes	No	No	No	No	No	No	Yes	No	No	No	No	Cluster 1
687	75	male	ZSAC	ZH	No	No	No	Non-smoker	26.8809	University	Retired	6'000 - 12'000 CHF	No	184	No	WT	Not vaccinated prior to infection		Non-vaccinated	Non-vaccinated	No	0	No symptoms	No symptoms	No symptoms	No	No	No	No	No	No	No	No	No	No	No	No	No	No	No	No	No	No	No	No	No	No	No
688	47	male	ZSAC	ZH	No	No	No	Ex-smoker	33.795	Higher technical school or college	Employed	>12'000 CHF	No	187	No	WT	Not vaccinated prior to infection		Non-vaccinated	Non-vaccinated	No	0	No symptoms	No symptoms	No symptoms	No	No	No	No	No	No	No	No	No	No	No	No	No	No	No	No	No	No	No	No	No	No	No
689	70	male	CI	ZH	Yes	No	No	Ex-smoker	31.9508	Vocational training or specialized baccalaureate	Employed	6'000 - 12'000 CHF	No	150	No	Omicron	Vaccinated prior to infection	mRNA	<6 months	3 doses	No	0	No symptoms	No symptoms	No symptoms	No	No	No	No	No	No	No	No	No	No	No	No	No	No	No	No	No	No	No	No	No	No	No
690	61	female	ZSAC	ZH	Yes	No	No	Non-smoker	27.1416	Vocational training or specialized baccalaureate	Employed	<6'000 CHF	No	184	No	WT	Not vaccinated prior to infection		Non-vaccinated	Non-vaccinated	No	0	No symptoms	No symptoms	No symptoms	No	No	No	No	No	No	No	No	No	No	No	No	No	No	No	No	No	No	No	No	No	No	No
691	54	male	CI	TI	No	No	No	Non-smoker	23.246	Vocational training or specialized baccalaureate	Retired	6'000 - 12'000 CHF	No	188	No	Omicron	Vaccinated prior to infection	mRNA	≥6 months	1-2 doses	No	0	No symptoms	No symptoms	No symptoms	No	No	No	No	No	No	No	No	No	No	No	No	No	No	No	No	No	No	No	No	No	No	No
692	74	female	ZSAC	ZH	Yes	Yes	Yes	Ex-smoker	15.5489	Higher technical school or college	Retired	<6'000 CHF	No	183	Yes	WT	Not vaccinated prior to infection		Non-vaccinated	Non-vaccinated	Yes	5	3-5 symptoms	2 symptoms	Severe	Yes	No	Yes	No	No	No	No	No	No	No	Yes	No	No	No	Yes	No	No	No	No	Yes	No	No	No	Cluster 1
693	41	female	CI	ZH	No	No	No	Non-smoker	24.977	Higher technical school or college	Retired	6'000 - 12'000 CHF	No	190	No	Omicron	Vaccinated prior to infection	mRNA	≥6 months	1-2 doses	No	0	No symptoms	No symptoms	No symptoms	No	No	No	No	No	No	No	No	No	No	No	No	No	No	No	No	No	No	No	No	No	No	No
694	66	male	ZSAC	ZH	No	No	No	Ex-smoker	26.1224	None or mandatory school	Retired	<6'000 CHF	No	182	No	WT	Not vaccinated prior to infection		Non-vaccinated	Non-vaccinated	No	0	No symptoms	No symptoms	No symptoms	No	No	No	No	No	No	No	No	No	No	No	No	No	No	No	No	No	No	No	No	No	No	No
695	43	female	CI	TI	No	No	No	Non-smoker	22.2656	Vocational training or specialized baccalaureate	Employed	6'000 - 12'000 CHF	No	168	No	Delta	Not vaccinated prior to infection		Non-vaccinated	Non-vaccinated	Yes	1	1-2 symptoms	0 or 1 symptom		Yes	No	No	No	No	No	No	No	No	No	No	No	No	No	No	No	No	No	No	No	No	No	No	Cluster 1
696	83	female	CI	ZH	Yes	Yes	Yes	Non-smoker	25.5102	University	Employed	<6'000 CHF	No	220	No	Delta	Vaccinated prior to infection	mRNA	≥6 months	1-2 doses	No	0	No symptoms	No symptoms	No symptoms	No	No	No	No	No	No	No	No	No	No	No	No	No	No	No	No	No	No	No	No	No	No	No
697	17	female	CI	TI	No	No	No	Non-smoker	21.8724	None or mandatory school	Unemployed or other	>12'000 CHF	No	176	No	Omicron	Vaccinated prior to infection	mRNA	<6 months	1-2 doses	No	0	No symptoms	No symptoms	No symptoms	No	No	No	No	No	No	No	No	No	No	No	No	No	No	No	No	No	No	No	No	No	No	No
698	49	male	ZSAC	ZH	No	No	No	Smoker	27.1616	University	Employed	<6'000 CHF	No	182	No	WT	Not vaccinated prior to infection		Non-vaccinated	Non-vaccinated	Yes	9	6+ symptoms	2+ symptoms	Moderate	Yes	Yes	Yes	No	No	No	Yes	No	No	No	Yes	Yes	No	No	No	No	No	No	No	No	Yes	Yes	Yes	Cluster 2
699	28	male	ZSAC	ZH	No	No	No	Smoker	30.4012	None or mandatory school	Student	<6'000 CHF	No	182	No	WT	Not vaccinated prior to infection		Non-vaccinated	Non-vaccinated	No	0	No symptoms	No symptoms	No symptoms	No	No	No	No	No	No	No	No	No	No	No	No	No	No	No	No	No	No	No	No	No	No	No
700	77	male	ZSAC	ZH	Yes	No	No	Non-smoker	29.737	Vocational training or specialized baccalaureate	Retired	6'000 - 12'000 CHF	No	182	No	WT	Not vaccinated prior to infection		Non-vaccinated	Non-vaccinated	No	0	No symptoms	No symptoms	No symptoms	No	No	No	No	No	No	No	No	No	No	No	No	No	No	No	No	No	No	No	No	No	No	No
701	70	male	ZSAC	ZH	No	No	No	Non-smoker	26.7755	Higher technical school or college	Retired	6'000 - 12'000 CHF	No	183	No	WT	Not vaccinated prior to infection		Non-vaccinated	Non-vaccinated	No	0	No symptoms	No symptoms	No symptoms	No	No	No	No	No	No	No	No	No	No	No	No	No	No	No	No	No	No	No	No	No	No	No
702	79	male	ZSAC	ZH	Yes	No	Yes	Ex-smoker	26.079	Vocational training or specialized baccalaureate	Retired	6'000 - 12'000 CHF	No	185	No	WT	Not vaccinated prior to infection		Non-vaccinated	Non-vaccinated	Yes	5	3-5 symptoms	2 symptoms	Mild	No	No	Yes	No	No	No	No	No	Yes	No	No	No	Yes	No	No	No	No	No	No	No	No	Yes	Yes	Cluster 4
703	32	male	ZSAC	ZH	No	No	No	Non-smoker	24.5351	University	Employed	6'000 - 12'000 CHF	No	196	No	WT	Not vaccinated prior to infection		Non-vaccinated	Non-vaccinated	No	0	No symptoms	No symptoms	No symptoms	No	No	No	No	No	No	No	No	No	No	No	No	No	No	No	No	No	No	No	No	No	No	No
704	81	male	ZSAC	ZH	Yes	Yes	No	Ex-smoker	23.9995	University	Retired		No	182	No	WT	Not vaccinated prior to infection		Non-vaccinated	Non-vaccinated	No	0	No symptoms	No symptoms	No symptoms	No	No	No	No	No	No	No	No	No	No	No	No	No	No	No	No	No	No	No	No	No	No	No
705	52	female	ZSAC	ZH	No	No	No	Non-smoker	25.7117	Vocational training or specialized baccalaureate	Employed	>12'000 CHF	No	182	No	WT	Not vaccinated prior to infection		Non-vaccinated	Non-vaccinated	No	0	No symptoms	No symptoms	No symptoms	No	No	No	No	No	No	No	No	No	No	No	No	No	No	No	No	No	No	No	No	No	No	No
706	27	male	ZSAC	ZH	Yes	Yes	No	Non-smoker	24.6986	University	Employed	6'000 - 12'000 CHF	No	182	No	WT	Not vaccinated prior to infection		Non-vaccinated	Non-vaccinated	Yes	1	1-2 symptoms	0 or 1 symptom	Mild	No	No	No	No	No	No	No	No	No	No	No	Yes	No	No	No	No	No	No	No	No	No	No	No	Cluster 1
707	66	male	ZSAC	ZH	No	No	No	Non-smoker	19.5312	Higher technical school or college	Retired	6'000 - 12'000 CHF	No	184	No	WT	Not vaccinated prior to infection		Non-vaccinated	Non-vaccinated	No	0	No symptoms	No symptoms	No symptoms	No	No	No	No	No	No	No	No	No	No	No	No	No	No	No	No	No	No	No	No	No	No	No
708	61	female	ZSAC	ZH	Yes	Yes	No	Ex-smoker	19.8413	Vocational training or specialized baccalaureate	Employed	>12'000 CHF	No	189	No	WT	Not vaccinated prior to infection		Non-vaccinated	Non-vaccinated	No	0	No symptoms	No symptoms	No symptoms	No	No	No	No	No	No	No	No	No	No	No	No	No	No	No	No	No	No	No	No	No	No	No
709	26	male	ZSAC	ZH	No	No	No	Non-smoker	21.2245	Higher technical school or college	Employed	<6'000 CHF	No	184	No	WT	Not vaccinated prior to infection		Non-vaccinated	Non-vaccinated	No	0	No symptoms	No symptoms	No symptoms	No	No	No	No	No	No	No	No	No	No	No	No	No	No	No	No	No	No	No	No	No	No	No
710	44	male	ZSAC	ZH	No	No	No	Smoker	24.4536	University	Employed		No	182	No	WT	Not vaccinated prior to infection		Non-vaccinated	Non-vaccinated	No	0	No symptoms	No symptoms	No symptoms	No	No	No	No	No	No	No	No	No	No	No	No	No	No	No	No	No	No	No	No	No	No	No
711	79	female	ZSAC	ZH	No	No	No	Ex-smoker	24.7659	None or mandatory school	Retired	6'000 - 12'000 CHF	No	182	Yes	WT	Not vaccinated prior to infection		Non-vaccinated	Non-vaccinated	No	0	No symptoms	No symptoms	No symptoms	No	No	No	No	No	No	No	No	No	No	No	No	No	No	No	No	No	No	No	No	No	No	No
712	43	male	ZSAC	ZH	No	No	No	Non-smoker	28.7132	University	Employed	>12'000 CHF	No	182	No	WT	Not vaccinated prior to infection		Non-vaccinated	Non-vaccinated	No	0	No symptoms	No symptoms	No symptoms	No	No	No	No	No	No	No	No	No	No	No	No	No	No	No	No	No	No	No	No	No	No	No
713	32	female	ZSAC	ZH	No	No	No	Non-smoker	25.335	Vocational training or specialized baccalaureate	Unemployed or other	>12'000 CHF	No	182	No	WT	Not vaccinated prior to infection		Non-vaccinated	Non-vaccinated	No	0	No symptoms	No symptoms	No symptoms	No	No	No	No	No	No	No	No	No	No	No	No	No	No	No	No	No	No	No	No	No	No	No
714	63	male	ZSAC	ZH	Yes	Yes		Ex-smoker	43.2888	Vocational training or specialized baccalaureate	Retired	<6'000 CHF	No	190	No	WT	Not vaccinated prior to infection		Non-vaccinated	Non-vaccinated	No	0	No symptoms	No symptoms	No symptoms	No	No	No	No	No	No	No	No	No	No	No	No	No	No	No	No	No	No	No	No	No	No	No
715	77	female	ZSAC	ZH	Yes	No	Yes	Non-smoker	26.1719	Vocational training or specialized baccalaureate	Retired	6'000 - 12'000 CHF	No	182	No	WT	Not vaccinated prior to infection		Non-vaccinated	Non-vaccinated	No	0	No symptoms	No symptoms	No symptoms	No	No	No	No	No	No	No	No	No	No	No	No	No	No	No	No	No	No	No	No	No	No	No
716	29	female	ZSAC	ZH	No	No	No	Smoker	21.2963		Employed	<6'000 CHF	No	182	No	WT	Not vaccinated prior to infection		Non-vaccinated	Non-vaccinated	Yes	6	6+ symptoms	2+ symptoms	Moderate	Yes	No	Yes	No	No	No	Yes	No	No	No	No	Yes	No	No	No	No	No	No	No	No	No	Yes	Yes	Cluster 2
717	60	female	ZSAC	ZH	No	No	No	Non-smoker	24.9199	University	Employed		No	184	No	WT	Not vaccinated prior to infection		Non-vaccinated	Non-vaccinated	No	0	No symptoms	No symptoms	No symptoms	No	No	No	No	No	No	No	No	No	No	No	No	No	No	No	No	No	No	No	No	No	No	No
718	24	male	CI	ZH	No	No	No	Smoker	22.3094	Vocational training or specialized baccalaureate	Retired	<6'000 CHF	No	210	No	Delta	Vaccinated prior to infection	mRNA	<6 months	1-2 doses	No	0	No symptoms	No symptoms	No symptoms	No	No	No	No	No	No	No	No	No	No	No	No	No	No	No	No	No	No	No	No	No	No	No
719	38	female	ZSAC	ZH	No	No	No	Non-smoker	24.841	Higher technical school or college	Employed	6'000 - 12'000 CHF	No	184	No	WT	Not vaccinated prior to infection		Non-vaccinated	Non-vaccinated	Yes	1	1-2 symptoms	0 or 1 symptom	Mild	No	No	No	No	No	No	No	No	No	No	No	No	No	No	No	No	No	No	No	Yes	No	No	No	Cluster 1
720	31	female	ZSAC	ZH	No	No	No	Ex-smoker	21.7993	University	Employed	6'000 - 12'000 CHF	No	184	No	WT	Not vaccinated prior to infection		Non-vaccinated	Non-vaccinated	No	0	No symptoms	No symptoms	No symptoms	No	No	No	No	No	No	No	No	No	No	No	No	No	No	No	No	No	No	No	No	No	No	No
721	57	female	ZSAC	ZH	No	No	No	Non-smoker	20.7564	University	Employed	>12'000 CHF	No	182	No	WT	Not vaccinated prior to infection		Non-vaccinated	Non-vaccinated	No	0	No symptoms	No symptoms	No symptoms	No	No	No	No	No	No	No	No	No	No	No	No	No	No	No	No	No	No	No	No	No	No	No
722	37	female	ZSAC	ZH	No	No	No	Ex-smoker	23.6713	Higher technical school or college	Employed	>12'000 CHF	No	183	No	WT	Not vaccinated prior to infection		Non-vaccinated	Non-vaccinated	No	0	No symptoms	No symptoms	No symptoms	No	No	No	No	No	No	No	No	No	No	No	No	No	No	No	No	No	No	No	No	No	No	No
723	46	male	ZSAC	ZH	No	No	No	Ex-smoker	25.5922	University	Employed	>12'000 CHF	No	182	No	WT	Not vaccinated prior to infection		Non-vaccinated	Non-vaccinated	No	0	No symptoms	No symptoms	No symptoms	No	No	No	No	No	No	No	No	No	No	No	No	No	No	No	No	No	No	No	No	No	No	No
724	59	female	ZSAC	ZH	Yes	No	No	Ex-smoker	19.9594	Vocational training or specialized baccalaureate	Unemployed or other	6'000 - 12'000 CHF	No	183	No	WT	Not vaccinated prior to infection		Non-vaccinated	Non-vaccinated	No	0	No symptoms	No symptoms	No symptoms	No	No	No	No	No	No	No	No	No	No	No	No	No	No	No	No	No	No	No	No	No	No	No
725	37	male	ZSAC	ZH	No	No	No	Non-smoker	27.7778	Higher technical school or college	Employed	>12'000 CHF	No	187	No	WT	Not vaccinated prior to infection		Non-vaccinated	Non-vaccinated	No	0	No symptoms	No symptoms	No symptoms	No	No	No	No	No	No	No	No	No	No	No	No	No	No	No	No	No	No	No	No	No	No	No
726	31	male	CI	ZH	No	No	No	Smoker	24.3375	University	Retired	>12'000 CHF	No	186	No	Omicron	Vaccinated prior to infection	mRNA	<6 months	1-2 doses	No	0	No symptoms	No symptoms	No symptoms	No	No	No	No	No	No	No	No	No	No	No	No	No	No	No	No	No	No	No	No	No	No	No
727	47	male	ZSAC	ZH	No	No	No	Ex-smoker	28.3108	Vocational training or specialized baccalaureate	Employed	>12'000 CHF	No	183	No	WT	Not vaccinated prior to infection		Non-vaccinated	Non-vaccinated	Yes	2	1-2 symptoms	0 or 1 symptom	Mild	No	No	No	No	No	No	No	No	No	No	No	Yes	No	No	No	No	No	Yes	No	No	No	No	No	Cluster 1
728	25	male	ZSAC	ZH	No	No	No	Non-smoker	23.4131	University	Employed	<6'000 CHF	No	182	No	WT	Not vaccinated prior to infection		Non-vaccinated	Non-vaccinated	No	0	No symptoms	No symptoms	No symptoms	No	No	No	No	No	No	No	No	No	No	No	No	No	No	No	No	No	No	No	No	No	No	No
729	74	male	ZSAC	ZH	Yes	No	No	Ex-smoker	26.8274	Higher technical school or college	Employed	6'000 - 12'000 CHF	No	182	No	WT	Not vaccinated prior to infection		Non-vaccinated	Non-vaccinated	No	0	No symptoms	No symptoms	No symptoms	No	No	No	No	No	No	No	No	No	No	No	No	No	No	No	No	No	No	No	No	No	No	No
730	36	female	CI	TI	No	No	No	Non-smoker	27.5482	University	Employed	<6'000 CHF	No	164	No	Omicron	Vaccinated prior to infection	mRNA	<6 months	1-2 doses	No	0	No symptoms	No symptoms	No symptoms	No	No	No	No	No	No	No	No	No	No	No	No	No	No	No	No	No	No	No	No	No	No	No
731	29	male	ZSAC	ZH	No	No	No	Ex-smoker	23.0388	University	Employed	6'000 - 12'000 CHF	No	186	No	WT	Not vaccinated prior to infection		Non-vaccinated	Non-vaccinated	No	0	No symptoms	No symptoms	No symptoms	No	No	No	No	No	No	No	No	No	No	No	No	No	No	No	No	No	No	No	No	No	No	No
732	49	female	CI	TI	No	No	No	Smoker	27.0993	University	Retired	>12'000 CHF	No	204	No	Omicron	Not vaccinated prior to infection		Non-vaccinated	Non-vaccinated	No	0	No symptoms	No symptoms	No symptoms	No	No	No	No	No	No	No	No	No	No	No	No	No	No	No	No	No	No	No	No	No	No	No
733	76	male	ZSAC	ZH	No	No	No	Ex-smoker	23.9869	Vocational training or specialized baccalaureate	Retired	<6'000 CHF	No	183	No	WT	Not vaccinated prior to infection		Non-vaccinated	Non-vaccinated	No	0	No symptoms	No symptoms	No symptoms	No	No	No	No	No	No	No	No	No	No	No	No	No	No	No	No	No	No	No	No	No	No	No
734	35	male	ZSAC	ZH	No	No	No	Non-smoker	20.9107	Higher technical school or college	Unemployed or other	<6'000 CHF	No	183	No	WT	Not vaccinated prior to infection		Non-vaccinated	Non-vaccinated	No	0	No symptoms	No symptoms	No symptoms	No	No	No	No	No	No	No	No	No	No	No	No	No	No	No	No	No	No	No	No	No	No	No
735	26	male	ZSAC	ZH	No	No	No	Non-smoker	23.7654	University	Employed	>12'000 CHF	No	182	No	WT	Not vaccinated prior to infection		Non-vaccinated	Non-vaccinated	No	0	No symptoms	No symptoms	No symptoms	No	No	No	No	No	No	No	No	No	No	No	No	No	No	No	No	No	No	No	No	No	No	No
736	36	male	ZSAC	ZH	No	No	No	Non-smoker	23.8884	University	Employed	>12'000 CHF	No	183	No	WT	Not vaccinated prior to infection		Non-vaccinated	Non-vaccinated	No	0	No symptoms	No symptoms	No symptoms	No	No	No	No	No	No	No	No	No	No	No	No	No	No	No	No	No	No	No	No	No	No	No
737	40	female	ZSAC	ZH	No	No	No	Non-smoker	18.7783	Higher technical school or college	Employed	>12'000 CHF	No	184	No	WT	Not vaccinated prior to infection		Non-vaccinated	Non-vaccinated	No	0	No symptoms	No symptoms	No symptoms	No	No	No	No	No	No	No	No	No	No	No	No	No	No	No	No	No	No	No	No	No	No	No
738	66	female	ZSAC	ZH	No	No	No	Non-smoker	20.2812	University	Employed	>12'000 CHF	No	182	No	WT	Not vaccinated prior to infection		Non-vaccinated	Non-vaccinated	No	0	No symptoms	No symptoms	No symptoms	No	No	No	No	No	No	No	No	No	No	No	No	No	No	No	No	No	No	No	No	No	No	No
739	33	female	ZSAC	ZH	No	No	No	Non-smoker	20.9321	Vocational training or specialized baccalaureate	Unemployed or other	<6'000 CHF	No	182	No	WT	Not vaccinated prior to infection		Non-vaccinated	Non-vaccinated	No	0	No symptoms	No symptoms	No symptoms	No	No	No	No	No	No	No	No	No	No	No	No	No	No	No	No	No	No	No	No	No	No	No
740	72	female	ZSAC	ZH	Yes	No	No	Non-smoker	26.3043	None or mandatory school	Retired	<6'000 CHF	No	182	No	WT	Not vaccinated prior to infection		Non-vaccinated	Non-vaccinated	Yes	3	3-5 symptoms	0 or 1 symptom	Mild	No	No	Yes	No	Yes	Yes	No	No	No	No	No	No	No	No	No	No	No	No	No	No	No	No	No	Cluster 3
741	77	female	ZSAC	ZH	Yes		Yes	Non-smoker	48.7731		Retired	<6'000 CHF	No	184	No	WT	Not vaccinated prior to infection		Non-vaccinated	Non-vaccinated	Yes	2	1-2 symptoms	0 or 1 symptom	Moderate	No	Yes	No	No	No	No	No	No	No	No	No	No	No	Yes	No	No	No	No	No	No	No	No	No	Cluster 1
742	45	male	ZSAC	ZH	No	No	No	Non-smoker	21.2665	Higher technical school or college	Employed	6'000 - 12'000 CHF	No	187	No	WT	Not vaccinated prior to infection		Non-vaccinated	Non-vaccinated	No	0	No symptoms	No symptoms	No symptoms	No	No	No	No	No	No	No	No	No	No	No	No	No	No	No	No	No	No	No	No	No	No	No
743	35	female	CI	TI	Yes	Yes	No	Non-smoker	22.4323	Vocational training or specialized baccalaureate	Retired	<6'000 CHF	Yes	198	No	Delta	Not vaccinated prior to infection		Non-vaccinated	Non-vaccinated	No	0	No symptoms	No symptoms	No symptoms	No	No	No	No	No	No	No	No	No	No	No	No	No	No	No	No	No	No	No	No	No	No	No
744	44	female	ZSAC	ZH	No	No	No	Non-smoker	19.0381	Higher technical school or college	Unemployed or other	>12'000 CHF	No	188	No	WT	Not vaccinated prior to infection		Non-vaccinated	Non-vaccinated	Yes	1	1-2 symptoms	0 or 1 symptom	Mild	No	No	No	No	No	No	No	No	No	No	No	No	No	No	No	No	No	No	No	No	No	No	Yes	Cluster 1
745	55	female	ZSAC	ZH	Yes	No	No	Non-smoker	28.7105	University	Employed	>12'000 CHF	No	188	No	WT	Not vaccinated prior to infection		Non-vaccinated	Non-vaccinated	No	0	No symptoms	No symptoms	No symptoms	No	No	No	No	No	No	No	No	No	No	No	No	No	No	No	No	No	No	No	No	No	No	No
746	48	male	ZSAC	ZH	Yes	Yes	No	Non-smoker	22.8931	University	Employed	>12'000 CHF	No	182	No	WT	Not vaccinated prior to infection		Non-vaccinated	Non-vaccinated	No	0	No symptoms	No symptoms	No symptoms	No	No	No	No	No	No	No	No	No	No	No	No	No	No	No	No	No	No	No	No	No	No	No
747	70	male	ZSAC	ZH	No	No	No	Smoker	25.2801	Higher technical school or college	Retired	6'000 - 12'000 CHF	No	182	No	WT	Not vaccinated prior to infection		Non-vaccinated	Non-vaccinated	No	0	No symptoms	No symptoms	No symptoms	No	No	No	No	No	No	No	No	No	No	No	No	No	No	No	No	No	No	No	No	No	No	No
748	48	male	ZSAC	ZH	Yes	No	No	Non-smoker	26.8274	University	Employed	>12'000 CHF	No	184	No	WT	Not vaccinated prior to infection		Non-vaccinated	Non-vaccinated	No	0	No symptoms	No symptoms	No symptoms	No	No	No	No	No	No	No	No	No	No	No	No	No	No	No	No	No	No	No	No	No	No	No
749	75	female	CI	TI	No	No	No	Non-smoker	22.231	Vocational training or specialized baccalaureate	Employed		No	196	No	Omicron	Vaccinated prior to infection	mRNA	<6 months	3 doses	No	0	No symptoms	No symptoms	No symptoms	No	No	No	No	No	No	No	No	No	No	No	No	No	No	No	No	No	No	No	No	No	No	No
750	42	female	ZSAC	ZH	No	No	No	Non-smoker	20.4152	University	Employed	<6'000 CHF	No	187	No	WT	Not vaccinated prior to infection		Non-vaccinated	Non-vaccinated	No	0	No symptoms	No symptoms	No symptoms	No	No	No	No	No	No	No	No	No	No	No	No	No	No	No	No	No	No	No	No	No	No	No
751	32	female	ZSAC	ZH	No	No	No	Non-smoker	24.2123	University	Employed	>12'000 CHF	No	198	No	WT	Not vaccinated prior to infection		Non-vaccinated	Non-vaccinated	No	0	No symptoms	No symptoms	No symptoms	No	No	No	No	No	No	No	No	No	No	No	No	No	No	No	No	No	No	No	No	No	No	No
752	61	female	ZSAC	ZH	No	No	No	Smoker	20.2449	University	Employed	6'000 - 12'000 CHF	No	184	No	WT	Not vaccinated prior to infection		Non-vaccinated	Non-vaccinated	No	0	No symptoms	No symptoms	No symptoms	No	No	No	No	No	No	No	No	No	No	No	No	No	No	No	No	No	No	No	No	No	No	No
753	31	male	ZSAC	ZH	Yes	Yes	No	Smoker	24.9671	Higher technical school or college	Employed	6'000 - 12'000 CHF	No	192	No	WT	Not vaccinated prior to infection		Non-vaccinated	Non-vaccinated	No	0	No symptoms	No symptoms	No symptoms	No	No	No	No	No	No	No	No	No	No	No	No	No	No	No	No	No	No	No	No	No	No	No
754	72	female	ZSAC	ZH	No	No	No	Non-smoker	20.2848	Vocational training or specialized baccalaureate	Retired		No	182	No	WT	Not vaccinated prior to infection		Non-vaccinated	Non-vaccinated	No	0	No symptoms	No symptoms	No symptoms	No	No	No	No	No	No	No	No	No	No	No	No	No	No	No	No	No	No	No	No	No	No	No
755	26	female	ZSAC	ZH	No	No	No	Non-smoker	22.2373	University	Employed	6'000 - 12'000 CHF	No	183	No	WT	Not vaccinated prior to infection		Non-vaccinated	Non-vaccinated	No	0	No symptoms	No symptoms	No symptoms	No	No	No	No	No	No	No	No	No	No	No	No	No	No	No	No	No	No	No	No	No	No	No
756	49	male	ZSAC	ZH	No	No	No	Smoker	23.7022	University	Employed	6'000 - 12'000 CHF	No	188	No	WT	Not vaccinated prior to infection		Non-vaccinated	Non-vaccinated	No	0	No symptoms	No symptoms	No symptoms	No	No	No	No	No	No	No	No	No	No	No	No	No	No	No	No	No	No	No	No	No	No	No
757	32	female	CI	ZH	No	No	No	Non-smoker	20.0474	University	Retired	6'000 - 12'000 CHF	No	185	No	Delta	Vaccinated prior to infection	mRNA	≥6 months	1-2 doses	No	0	No symptoms	No symptoms	No symptoms	No	No	No	No	No	No	No	No	No	No	No	No	No	No	No	No	No	No	No	No	No	No	No
758	43	female	ZSAC	ZH	No	No	No	Non-smoker	30.4218	Higher technical school or college	Employed	<6'000 CHF	No	186	No	WT	Not vaccinated prior to infection		Non-vaccinated	Non-vaccinated	No	0	No symptoms	No symptoms	No symptoms	No	No	No	No	No	No	No	No	No	No	No	No	No	No	No	No	No	No	No	No	No	No	No
759	36	male	ZSAC	ZH	No	No	No	Non-smoker	23.1905	University	Employed	>12'000 CHF	No	196	No	WT	Not vaccinated prior to infection		Non-vaccinated	Non-vaccinated	No	0	No symptoms	No symptoms	No symptoms	No	No	No	No	No	No	No	No	No	No	No	No	No	No	No	No	No	No	No	No	No	No	No
760	58	female	ZSAC	ZH	Yes	No	No	Non-smoker	25.0995	Vocational training or specialized baccalaureate	Employed	<6'000 CHF	No	185	No	WT	Not vaccinated prior to infection		Non-vaccinated	Non-vaccinated	No	0	No symptoms	No symptoms	No symptoms	No	No	No	No	No	No	No	No	No	No	No	No	No	No	No	No	No	No	No	No	No	No	No
761	31	male	ZSAC	ZH	No	No	No	Non-smoker	20.9024	University	Employed	<6'000 CHF	No	188	No	WT	Not vaccinated prior to infection		Non-vaccinated	Non-vaccinated	No	0	No symptoms	No symptoms	No symptoms	No	No	No	No	No	No	No	No	No	No	No	No	No	No	No	No	No	No	No	No	No	No	No
762	39	male	ZSAC	ZH	No	No	No	Smoker	23.5898	University	Employed	>12'000 CHF	No	187	No	WT	Not vaccinated prior to infection		Non-vaccinated	Non-vaccinated	No	0	No symptoms	No symptoms	No symptoms	No	No	No	No	No	No	No	No	No	No	No	No	No	No	No	No	No	No	No	No	No	No	No
763	24	male	CI	ZH	No	No	No	Non-smoker	22.3537	Vocational training or specialized baccalaureate	Retired	<6'000 CHF	No	192	No	Omicron	Vaccinated prior to infection	mRNA	<6 months	1-2 doses	No	0	No symptoms	No symptoms	No symptoms	No	No	No	No	No	No	No	No	No	No	No	No	No	No	No	No	No	No	No	No	No	No	No
764	57	female	CI	TI	No	No	No	Non-smoker	26.9531	Vocational training or specialized baccalaureate	Unemployed or other	<6'000 CHF	No	190	No	Omicron	Vaccinated prior to infection	mRNA	≥6 months	1-2 doses	No	0	No symptoms	No symptoms	No symptoms	No	No	No	No	No	No	No	No	No	No	No	No	No	No	No	No	No	No	No	No	No	No	No
765	25	female	ZSAC	ZH	No	No	No	Smoker	26.7698	Higher technical school or college	Employed	<6'000 CHF	No		No	WT	Not vaccinated prior to infection		Non-vaccinated	Non-vaccinated	No	0	No symptoms	No symptoms	No symptoms	No	No	No	No	No	No	No	No	No	No	No	No	No	No	No	No	No	No	No	No	No	No	No
766	62	female	CI	TI	No	No	No	Ex-smoker	24.1588	Higher technical school or college	Retired	>12'000 CHF	No	196	No	Omicron	Not vaccinated prior to infection		Non-vaccinated	Non-vaccinated	No	0	No symptoms	No symptoms	No symptoms	No	No	No	No	No	No	No	No	No	No	No	No	No	No	No	No	No	No	No	No	No	No	No
767	51	male	ZSAC	ZH	No	No	No	Non-smoker	23.6713	Higher technical school or college	Employed	>12'000 CHF	No	182	No	WT	Not vaccinated prior to infection		Non-vaccinated	Non-vaccinated	No	0	No symptoms	No symptoms	No symptoms	No	No	No	No	No	No	No	No	No	No	No	No	No	No	No	No	No	No	No	No	No	No	No
768	39	male	ZSAC	ZH	Yes	Yes	No	Ex-smoker	26.7299	Vocational training or specialized baccalaureate	Employed	>12'000 CHF	No	185	No	WT	Not vaccinated prior to infection		Non-vaccinated	Non-vaccinated	Yes	1	1-2 symptoms	0 or 1 symptom	Moderate	No	No	No	No	No	No	No	No	No	No	No	Yes	No	No	No	No	No	No	No	No	No	No	No	Cluster 1
769	49	male	ZSAC	ZH	No	No	No	Non-smoker	28.7317	University	Employed	>12'000 CHF	No	198	No	WT	Not vaccinated prior to infection		Non-vaccinated	Non-vaccinated	No	0	No symptoms	No symptoms	No symptoms	No	No	No	No	No	No	No	No	No	No	No	No	No	No	No	No	No	No	No	No	No	No	No
770	58	male	ZSAC	ZH	Yes	No	Yes	Non-smoker	24.4418	Vocational training or specialized baccalaureate	Employed	>12'000 CHF	No	182	No	WT	Not vaccinated prior to infection		Non-vaccinated	Non-vaccinated	No	0	No symptoms	No symptoms	No symptoms	No	No	No	No	No	No	No	No	No	No	No	No	No	No	No	No	No	No	No	No	No	No	No
771	44	male	CI	ZH	No	No	No	Non-smoker	23.9395	Vocational training or specialized baccalaureate	Employed	6'000 - 12'000 CHF	No	155	No	Omicron	Vaccinated prior to infection	mRNA	<6 months	1-2 doses	No	0	No symptoms	No symptoms	No symptoms	No	No	No	No	No	No	No	No	No	No	No	No	No	No	No	No	No	No	No	No	No	No	No
772	31	male	ZSAC	ZH	No	No	No	Non-smoker	24.0213	University	Employed	>12'000 CHF	No	184	No	WT	Not vaccinated prior to infection		Non-vaccinated	Non-vaccinated	Yes	1	1-2 symptoms	0 or 1 symptom	Mild	No	No	No	No	No	No	No	No	No	No	No	Yes	No	No	No	No	No	No	No	No	No	No	No	Cluster 1
773	36	female	ZSAC	ZH	No	No	No	Smoker	29.7442	University	Employed	6'000 - 12'000 CHF	No	186	No	WT	Not vaccinated prior to infection		Non-vaccinated	Non-vaccinated	No	0	No symptoms	No symptoms	No symptoms	No	No	No	No	No	No	No	No	No	No	No	No	No	No	No	No	No	No	No	No	No	No	No
774	35	female	ZSAC	ZH	No	No	No	Smoker	34.0636	Higher technical school or college	Employed	6'000 - 12'000 CHF	No	183	No	WT	Not vaccinated prior to infection		Non-vaccinated	Non-vaccinated	Yes	1	1-2 symptoms	0 or 1 symptom	Mild	Yes	No	No	No	No	No	No	No	No	No	No	No	No	No	No	No	No	No	No	No	No	No	No	Cluster 1
775	71	female	ZSAC	ZH	Yes	No	No	Non-smoker	29.0437	Vocational training or specialized baccalaureate	Retired	6'000 - 12'000 CHF	No	184	No	WT	Not vaccinated prior to infection		Non-vaccinated	Non-vaccinated	No	0	No symptoms	No symptoms	No symptoms	No	No	No	No	No	No	No	No	No	No	No	No	No	No	No	No	No	No	No	No	No	No	No
776	40	female	ZSAC	ZH	No	No	No	Non-smoker	24.1588	Higher technical school or college	Employed	6'000 - 12'000 CHF	No	183	No	WT	Not vaccinated prior to infection		Non-vaccinated	Non-vaccinated	No	0	No symptoms	No symptoms	No symptoms	No	No	No	No	No	No	No	No	No	No	No	No	No	No	No	No	No	No	No	No	No	No	No
777	32	male	ZSAC	ZH	Yes	No	No	Non-smoker	24.2202	Higher technical school or college	Employed	6'000 - 12'000 CHF	No	194	No	WT	Not vaccinated prior to infection		Non-vaccinated	Non-vaccinated	No	0	No symptoms	No symptoms	No symptoms	No	No	No	No	No	No	No	No	No	No	No	No	No	No	No	No	No	No	No	No	No	No	No
778	79	male	ZSAC	ZH	Yes	No	Yes	Ex-smoker	35.1393	Vocational training or specialized baccalaureate	Retired	<6'000 CHF	No	183	No	WT	Not vaccinated prior to infection		Non-vaccinated	Non-vaccinated	Yes	2	1-2 symptoms	2 symptoms	Mild	Yes	Yes	No	No	No	No	No	No	No	No	No	No	No	No	No	No	No	No	No	No	No	No	No	Cluster 1
779	56	male	CI	ZH	Yes	No	No	Non-smoker	37.551	Vocational training or specialized baccalaureate	Employed	6'000 - 12'000 CHF	No	168	No	Omicron	Not vaccinated prior to infection		Non-vaccinated	Non-vaccinated	Yes	1	1-2 symptoms	0 or 1 symptom	Mild	No	No	No	No	No	No	No	No	No	No	No	Yes	No	No	No	No	No	No	No	No	No	No	No	Cluster 1
780	82	male	CI	ZH	Yes	No	Yes	Non-smoker	28.2548	Vocational training or specialized baccalaureate	Employed	6'000 - 12'000 CHF	No	181	No	Omicron	Vaccinated prior to infection	mRNA	<6 months	1-2 doses	No	0	No symptoms	No symptoms	No symptoms	No	No	No	No	No	No	No	No	No	No	No	No	No	No	No	No	No	No	No	No	No	No	No
781	72	female	ZSAC	ZH	Yes	Yes	Yes	Non-smoker	23.6614	Higher technical school or college	Retired	6'000 - 12'000 CHF	No	186	No	WT	Not vaccinated prior to infection		Non-vaccinated	Non-vaccinated	Yes	1	1-2 symptoms	0 or 1 symptom	Moderate	Yes	No	No	No	No	No	No	No	No	No	No	No	No	No	No	No	No	No	No	No	No	No	No	Cluster 1
782	52	male	ZSAC	ZH	No	No	No	Ex-smoker	24.4898	Vocational training or specialized baccalaureate	Employed	<6'000 CHF	No	203	No	WT	Not vaccinated prior to infection		Non-vaccinated	Non-vaccinated	Yes	2	1-2 symptoms	2 symptoms	Mild	No	No	No	No	No	No	No	No	No	No	No	Yes	No	No	No	No	No	No	No	No	No	Yes	No	Cluster 1
783	70	male	ZSAC	ZH	No	No	No	Non-smoker	27.3356	Vocational training or specialized baccalaureate	Retired	<6'000 CHF	No	188	No	WT	Not vaccinated prior to infection		Non-vaccinated	Non-vaccinated	No	0	No symptoms	No symptoms	No symptoms	No	No	No	No	No	No	No	No	No	No	No	No	No	No	No	No	No	No	No	No	No	No	No
784	62	male	ZSAC	ZH	Yes	No	No	Ex-smoker	28.6661	Higher technical school or college	Employed	6'000 - 12'000 CHF	No	182	No	WT	Not vaccinated prior to infection		Non-vaccinated	Non-vaccinated	No	0	No symptoms	No symptoms	No symptoms	No	No	No	No	No	No	No	No	No	No	No	No	No	No	No	No	No	No	No	No	No	No	No
785	68	male	ZSAC	ZH	No	No	No	Non-smoker	30.3673	Vocational training or specialized baccalaureate	Unemployed or other	6'000 - 12'000 CHF	No	182	No	WT	Not vaccinated prior to infection		Non-vaccinated	Non-vaccinated	No	0	No symptoms	No symptoms	No symptoms	No	No	No	No	No	No	No	No	No	No	No	No	No	No	No	No	No	No	No	No	No	No	No
786	29	male	ZSAC	ZH	No	No	No	Ex-smoker	29.4029	Vocational training or specialized baccalaureate	Employed	<6'000 CHF	No	182	No	WT	Not vaccinated prior to infection		Non-vaccinated	Non-vaccinated	Yes	5	3-5 symptoms	2+ symptoms		Yes	Yes	Yes	No	No	No	No	No	No	No	No	Yes	No	No	No	No	Yes	No	No	No	No	No	No	Cluster 1
787	54	male	CI	TI	Yes	No	No	Non-smoker	35.5114	Vocational training or specialized baccalaureate	Unemployed or other	<6'000 CHF	No	192	No	Omicron	Not vaccinated prior to infection		Non-vaccinated	Non-vaccinated	No	0	No symptoms	No symptoms	No symptoms	No	No	No	No	No	No	No	No	No	No	No	No	No	No	No	No	No	No	No	No	No	No	No
788	53	male	ZSAC	ZH	No	No	No	Non-smoker	35.2941	Vocational training or specialized baccalaureate	Employed	>12'000 CHF	No	183	No	WT	Not vaccinated prior to infection		Non-vaccinated	Non-vaccinated	No	0	No symptoms	No symptoms	No symptoms	No	No	No	No	No	No	No	No	No	No	No	No	No	No	No	No	No	No	No	No	No	No	No
789	80	female	ZSAC	ZH	Yes	No	Yes	Non-smoker	41.4016	Vocational training or specialized baccalaureate	Retired	<6'000 CHF	No	182	No	WT	Not vaccinated prior to infection		Non-vaccinated	Non-vaccinated	Yes	7	6+ symptoms	2+ symptoms	Severe	Yes	Yes	Yes	No	No	No	No	Yes	No	No	No	Yes	No	No	No	No	No	No	No	Yes	No	Yes	No	Cluster 2
790	77	male	ZSAC	ZH	No	No	No	Ex-smoker	28.2828	University	Retired	6'000 - 12'000 CHF	No	184	No	WT	Not vaccinated prior to infection		Non-vaccinated	Non-vaccinated	No	0	No symptoms	No symptoms	No symptoms	No	No	No	No	No	No	No	No	No	No	No	No	No	No	No	No	No	No	No	No	No	No	No
791	49	male	CI	ZH	No	No	No	Non-smoker	23.04	University	Retired	6'000 - 12'000 CHF	No	156	No	Delta	Vaccinated prior to infection	mRNA	<6 months	1-2 doses	No	0	No symptoms	No symptoms	No symptoms	No	No	No	No	No	No	No	No	No	No	No	No	No	No	No	No	No	No	No	No	No	No	No
792	68	male	ZSAC	ZH	Yes			Ex-smoker	23.4568	Higher technical school or college	Employed	<6'000 CHF	No	182	No	WT	Not vaccinated prior to infection		Non-vaccinated	Non-vaccinated	No	0	No symptoms	No symptoms	No symptoms	No	No	No	No	No	No	No	No	No	No	No	No	No	No	No	No	No	No	No	No	No	No	No
793	33	female	ZSAC	ZH	No	No	No	Smoker	20.8086	University	Employed	<6'000 CHF	No	183	No	WT	Not vaccinated prior to infection		Non-vaccinated	Non-vaccinated	No	0	No symptoms	No symptoms	No symptoms	No	No	No	No	No	No	No	No	No	No	No	No	No	No	No	No	No	No	No	No	No	No	No
794	48	female	ZSAC	ZH	No	No	No	Smoker	19.7133	Higher technical school or college	Employed	6'000 - 12'000 CHF	No	183	No	WT	Not vaccinated prior to infection		Non-vaccinated	Non-vaccinated	Yes	1	1-2 symptoms	0 or 1 symptom	Mild	No	No	No	No	No	No	No	No	No	No	No	No	No	No	No	No	No	No	No	Yes	No	No	No	Cluster 1
795	51	male	ZSAC	ZH	No	No	No	Non-smoker	23.1481	University	Employed	>12'000 CHF	No	184	No	WT	Not vaccinated prior to infection		Non-vaccinated	Non-vaccinated	No	0	No symptoms	No symptoms	No symptoms	No	No	No	No	No	No	No	No	No	No	No	No	No	No	No	No	No	No	No	No	No	No	No
796	28	female	CI	TI	No	No	No	Smoker	22.7204	University	Retired	<6'000 CHF	No	195	No	Omicron	Vaccinated prior to infection	mRNA	<6 months	1-2 doses	No	0	No symptoms	No symptoms	No symptoms	No	No	No	No	No	No	No	No	No	No	No	No	No	No	No	No	No	No	No	No	No	No	No
797	27	male	ZSAC	ZH	No	No	No	Non-smoker	21.7993	University	Employed	6'000 - 12'000 CHF	No	187	No	WT	Not vaccinated prior to infection		Non-vaccinated	Non-vaccinated	No	0	No symptoms	No symptoms	No symptoms	No	No	No	No	No	No	No	No	No	No	No	No	No	No	No	No	No	No	No	No	No	No	No
798	37	female	ZSAC	ZH	No	No	No	Ex-smoker	24.977	University	Employed	6'000 - 12'000 CHF	No	184	No	WT	Not vaccinated prior to infection		Non-vaccinated	Non-vaccinated	No	0	No symptoms	No symptoms	No symptoms	No	No	No	No	No	No	No	No	No	No	No	No	No	No	No	No	No	No	No	No	No	No	No
799	69	male	ZSAC	ZH	Yes	No	No	Non-smoker	24.5693	University	Retired	>12'000 CHF	No	185	No	WT	Not vaccinated prior to infection		Non-vaccinated	Non-vaccinated	No	0	No symptoms	No symptoms	No symptoms	No	No	No	No	No	No	No	No	No	No	No	No	No	No	No	No	No	No	No	No	No	No	No
800	74	male	CI	ZH	No	No	No	Ex-smoker	27.3982	Vocational training or specialized baccalaureate	Employed	<6'000 CHF	No	157	No	Delta	Vaccinated prior to infection	mRNA	<6 months	1-2 doses	No	0	No symptoms	No symptoms	No symptoms	No	No	No	No	No	No	No	No	No	No	No	No	No	No	No	No	No	No	No	No	No	No	No
801	48	male	ZSAC	ZH	No	No	No	Ex-smoker	28.0557	Vocational training or specialized baccalaureate	Employed	6'000 - 12'000 CHF	No	182	No	WT	Not vaccinated prior to infection		Non-vaccinated	Non-vaccinated	No	0	No symptoms	No symptoms	No symptoms	No	No	No	No	No	No	No	No	No	No	No	No	No	No	No	No	No	No	No	No	No	No	No
802	54	female	ZSAC	ZH	No	No	No	Ex-smoker	23.3844	Vocational training or specialized baccalaureate	Employed	6'000 - 12'000 CHF	No	184	No	WT	Not vaccinated prior to infection		Non-vaccinated	Non-vaccinated	Yes	3	3-5 symptoms	0 or 1 symptom	Severe	Yes	No	No	No	No	No	No	Yes	Yes	No	No	No	No	No	No	No	No	No	No	No	No	No	No	Cluster 4
803	32	female	ZSAC	ZH	No	No	No	Non-smoker	19.3698	Higher technical school or college	Student	<6'000 CHF	No	184	No	WT	Not vaccinated prior to infection		Non-vaccinated	Non-vaccinated	No	0	No symptoms	No symptoms	No symptoms	No	No	No	No	No	No	No	No	No	No	No	No	No	No	No	No	No	No	No	No	No	No	No
804	32	female	ZSAC	ZH	No	No	No	Smoker	26.0617	Higher technical school or college	Employed	6'000 - 12'000 CHF	No	182	No	WT	Not vaccinated prior to infection		Non-vaccinated	Non-vaccinated	Yes	2	1-2 symptoms	2 symptoms	Mild	Yes	No	No	No	No	No	No	No	No	No	No	Yes	No	No	No	No	No	No	No	No	No	No	No	Cluster 1
805	55	male	ZSAC	ZH	Yes	No	No	Non-smoker	28.7132	Higher technical school or college	Employed	>12'000 CHF	No	184	No	WT	Not vaccinated prior to infection		Non-vaccinated	Non-vaccinated	No	0	No symptoms	No symptoms	No symptoms	No	No	No	No	No	No	No	No	No	No	No	No	No	No	No	No	No	No	No	No	No	No	No
806	29	male	ZSAC	ZH	No	No	No	Ex-smoker	29.3878	Higher technical school or college	Employed	6'000 - 12'000 CHF	No	186	No	WT	Not vaccinated prior to infection		Non-vaccinated	Non-vaccinated	No	0	No symptoms	No symptoms	No symptoms	No	No	No	No	No	No	No	No	No	No	No	No	No	No	No	No	No	No	No	No	No	No	No
807	64	female	ZSAC	ZH	No	No	No	Non-smoker	19.8413	Vocational training or specialized baccalaureate	Retired	<6'000 CHF	No	185	No	WT	Not vaccinated prior to infection		Non-vaccinated	Non-vaccinated	Yes	2	1-2 symptoms	0 or 1 symptom	Mild	No	No	No	Yes	No	No	No	No	No	No	No	Yes	No	No	No	No	No	No	No	No	No	No	No	Cluster 1
808	72	female	CI	ZH	No	No	No	Ex-smoker	25.3906	Vocational training or specialized baccalaureate	Employed	<6'000 CHF	No	191	No	Omicron	Vaccinated prior to infection	mRNA	<6 months	3 doses	No	0	No symptoms	No symptoms	No symptoms	No	No	No	No	No	No	No	No	No	No	No	No	No	No	No	No	No	No	No	No	No	No	No
809	46	female	CI	TI	No	No	No	Non-smoker	21.3333	University	Retired	>12'000 CHF	No	169	No	Omicron	Vaccinated prior to infection	mRNA	<6 months	3 doses	No	0	No symptoms	No symptoms	No symptoms	No	No	No	No	No	No	No	No	No	No	No	No	No	No	No	No	No	No	No	No	No	No	No
810	42	female	ZSAC	ZH	Yes	Yes		Smoker	16.937	Vocational training or specialized baccalaureate	Employed	<6'000 CHF	No	188	No	WT	Not vaccinated prior to infection		Non-vaccinated	Non-vaccinated	No	0	No symptoms	No symptoms	No symptoms	No	No	No	No	No	No	No	No	No	No	No	No	No	No	No	No	No	No	No	No	No	No	No
811	36	male	CI	ZH	No	No	No	Non-smoker	21.2953	Higher technical school or college	Retired	6'000 - 12'000 CHF	No	181	No	Delta	Not vaccinated prior to infection		Non-vaccinated	Non-vaccinated	No	0	No symptoms	No symptoms	No symptoms	No	No	No	No	No	No	No	No	No	No	No	No	No	No	No	No	No	No	No	No	No	No	No
812	59	female	ZSAC	ZH	No	No	No	Smoker	25.5036	Vocational training or specialized baccalaureate	Employed	<6'000 CHF	No	182	No	WT	Not vaccinated prior to infection		Non-vaccinated	Non-vaccinated	Yes	1	1-2 symptoms	0 or 1 symptom	Mild	No	No	No	No	No	No	No	No	Yes	No	No	No	No	No	No	No	No	No	No	No	No	No	No	Cluster 1
813	31	female	ZSAC	ZH	No	No	No	Ex-smoker	24.2188	Vocational training or specialized baccalaureate	Employed		No	182	No	WT	Not vaccinated prior to infection		Non-vaccinated	Non-vaccinated	No	0	No symptoms	No symptoms	No symptoms	No	No	No	No	No	No	No	No	No	No	No	No	No	No	No	No	No	No	No	No	No	No	No
814	82	male	ZSAC	ZH	No	No	No	Non-smoker	30.4218	Vocational training or specialized baccalaureate	Retired	6'000 - 12'000 CHF	No	184	No	WT	Not vaccinated prior to infection		Non-vaccinated	Non-vaccinated	No	0	No symptoms	No symptoms	No symptoms	No	No	No	No	No	No	No	No	No	No	No	No	No	No	No	No	No	No	No	No	No	No	No
815	27	female	ZSAC	ZH	No	No	No	Smoker	21.0828	Higher technical school or college	Employed	6'000 - 12'000 CHF	No	198	No	WT	Not vaccinated prior to infection		Non-vaccinated	Non-vaccinated	No	0	No symptoms	No symptoms	No symptoms	No	No	No	No	No	No	No	No	No	No	No	No	No	No	No	No	No	No	No	No	No	No	No
816	46	female	ZSAC	ZH	No	No	No	Non-smoker	20.5191	Higher technical school or college	Unemployed or other		No	182	No	WT	Not vaccinated prior to infection		Non-vaccinated	Non-vaccinated	No	0	No symptoms	No symptoms	No symptoms	No	No	No	No	No	No	No	No	No	No	No	No	No	No	No	No	No	No	No	No	No	No	No
817	55	female	CI	TI	No	No	No	Smoker	22.8374	Vocational training or specialized baccalaureate	Retired	<6'000 CHF	No	187	No	Omicron	Vaccinated prior to infection	mRNA	≥6 months	1-2 doses	No	0	No symptoms	No symptoms	No symptoms	No	No	No	No	No	No	No	No	No	No	No	No	No	No	No	No	No	No	No	No	No	No	No
818	48	female	ZSAC	ZH	No	No	No	Ex-smoker	25	Higher technical school or college	Employed	>12'000 CHF	No	182	No	WT	Not vaccinated prior to infection		Non-vaccinated	Non-vaccinated	No	0	No symptoms	No symptoms	No symptoms	No	No	No	No	No	No	No	No	No	No	No	No	No	No	No	No	No	No	No	No	No	No	No
819	62	male	ZSAC	ZH	Yes	No	No	Smoker	26.4463	Vocational training or specialized baccalaureate	Employed	6'000 - 12'000 CHF	No	184	No	WT	Not vaccinated prior to infection		Non-vaccinated	Non-vaccinated	Yes	1	1-2 symptoms	0 or 1 symptom	Mild	No	No	No	No	No	No	No	Yes	No	No	No	No	No	No	No	No	No	No	No	No	No	No	No	Cluster 1
820	78	male	ZSAC	ZH	No	No	No	Non-smoker	24.2123	Higher technical school or college	Retired		No	188	No	WT	Not vaccinated prior to infection		Non-vaccinated	Non-vaccinated	No	0	No symptoms	No symptoms	No symptoms	No	No	No	No	No	No	No	No	No	No	No	No	No	No	No	No	No	No	No	No	No	No	No
821	58	male	CI	TI	Yes	No	Yes	Ex-smoker	34.2857	Vocational training or specialized baccalaureate	Employed	6'000 - 12'000 CHF	No	205	No	Delta	Vaccinated prior to infection	mRNA	<6 months	1-2 doses	No	0	No symptoms	No symptoms	No symptoms	No	No	No	No	No	No	No	No	No	No	No	No	No	No	No	No	No	No	No	No	No	No	No
822	72	female	ZSAC	ZH	Yes	Yes	No	Ex-smoker	26.0262	Vocational training or specialized baccalaureate	Retired	<6'000 CHF	No	182	No	WT	Not vaccinated prior to infection		Non-vaccinated	Non-vaccinated	Yes	2	1-2 symptoms	0 or 1 symptom	Mild	No	No	No	No	No	No	No	No	No	No	No	No	No	No	No	No	No	No	No	Yes	No	No	Yes	Cluster 1
823	38	male	CI	ZH	No	No	No	Non-smoker	21.9138	University	Retired	>12'000 CHF	Yes	207	No	Delta	Vaccinated prior to infection	mRNA	<6 months	3 doses	No	0	No symptoms	No symptoms	No symptoms	No	No	No	No	No	No	No	No	No	No	No	No	No	No	No	No	No	No	No	No	No	No	No
824	67	male	ZSAC	ZH	No	No	No	Non-smoker	26.5118		Retired		No	182	No	WT	Not vaccinated prior to infection		Non-vaccinated	Non-vaccinated	No	0	No symptoms	No symptoms	No symptoms	No	No	No	No	No	No	No	No	No	No	No	No	No	No	No	No	No	No	No	No	No	No	No
825	40	female	ZSAC	ZH	No	No	No	Smoker	27.6817	Higher technical school or college	Employed	<6'000 CHF	No	182	No	WT	Not vaccinated prior to infection		Non-vaccinated	Non-vaccinated	No	0	No symptoms	No symptoms	No symptoms	No	No	No	No	No	No	No	No	No	No	No	No	No	No	No	No	No	No	No	No	No	No	No
826	26	male	ZSAC	ZH	No	No	No	Non-smoker	25.0829	University	Student	<6'000 CHF	No	182	No	WT	Not vaccinated prior to infection		Non-vaccinated	Non-vaccinated	Yes	1	1-2 symptoms	0 or 1 symptom	Mild	No	No	No	No	No	No	No	No	No	No	No	Yes	No	No	No	No	No	No	No	No	No	No	No	Cluster 1
827	26	male	ZSAC	ZH	No	No	No	Smoker	23.8884	Vocational training or specialized baccalaureate	Employed	6'000 - 12'000 CHF	No	184	No	WT	Not vaccinated prior to infection		Non-vaccinated	Non-vaccinated	No	0	No symptoms	No symptoms	No symptoms	No	No	No	No	No	No	No	No	No	No	No	No	No	No	No	No	No	No	No	No	No	No	No
828	63	male	CI	TI	Yes	Yes	Yes	Smoker	25.0829	None or mandatory school	Employed	<6'000 CHF	Yes	156	No	Omicron	Vaccinated prior to infection	mRNA	<6 months	1-2 doses	No	0	No symptoms	No symptoms	No symptoms	No	No	No	No	No	No	No	No	No	No	No	No	No	No	No	No	No	No	No	No	No	No	No
829	53	female	ZSAC	ZH	No	No	No	Ex-smoker	22.8624	University	Employed	>12'000 CHF	No	186	No	WT	Not vaccinated prior to infection		Non-vaccinated	Non-vaccinated	No	0	No symptoms	No symptoms	No symptoms	No	No	No	No	No	No	No	No	No	No	No	No	No	No	No	No	No	No	No	No	No	No	No
830	73	male	ZSAC	ZH	Yes	No	No	Non-smoker	22.0522	Vocational training or specialized baccalaureate	Unemployed or other	<6'000 CHF	No	184	No	WT	Not vaccinated prior to infection		Non-vaccinated	Non-vaccinated	Yes	1	1-2 symptoms	0 or 1 symptom	Moderate	Yes	No	No	No	No	No	No	No	No	No	No	No	No	No	No	No	No	No	No	No	No	No	No	Cluster 1
831	53	male	ZSAC	ZH	No	No	No	Ex-smoker	23.5102	Vocational training or specialized baccalaureate	Employed	6'000 - 12'000 CHF	No	182	No	WT	Not vaccinated prior to infection		Non-vaccinated	Non-vaccinated	No	0	No symptoms	No symptoms	No symptoms	No	No	No	No	No	No	No	No	No	No	No	No	No	No	No	No	No	No	No	No	No	No	No
832	51	male	ZSAC	ZH	No	No	No	Non-smoker	25.2078	Higher technical school or college	Employed	6'000 - 12'000 CHF	No	183	No	WT	Not vaccinated prior to infection		Non-vaccinated	Non-vaccinated	No	0	No symptoms	No symptoms	No symptoms	No	No	No	No	No	No	No	No	No	No	No	No	No	No	No	No	No	No	No	No	No	No	No
833	34	female	ZSAC	ZH	No	No	No	Non-smoker	20.9366	University	Employed	>12'000 CHF	No	186	No	WT	Not vaccinated prior to infection		Non-vaccinated	Non-vaccinated	No	0	No symptoms	No symptoms	No symptoms	No	No	No	No	No	No	No	No	No	No	No	No	No	No	No	No	No	No	No	No	No	No	No
834	55	male	CI	TI	No	No	No	Non-smoker	24.5351	Vocational training or specialized baccalaureate	Retired	6'000 - 12'000 CHF	No	150	No	Omicron	Vaccinated prior to infection	mRNA	<6 months	1-2 doses	No	0	No symptoms	No symptoms	No symptoms	No	No	No	No	No	No	No	No	No	No	No	No	No	No	No	No	No	No	No	No	No	No	No
835	39	male	CI	ZH	No	No	No	Non-smoker	21.4771	University	Retired	6'000 - 12'000 CHF	No	150	No	Omicron	Not vaccinated prior to infection		Non-vaccinated	Non-vaccinated	No	0	No symptoms	No symptoms	No symptoms	No	No	No	No	No	No	No	No	No	No	No	No	No	No	No	No	No	No	No	No	No	No	No
836	30	male	ZSAC	ZH	No	No	No	Non-smoker	25.5102	University	Employed	6'000 - 12'000 CHF	No	186	No	WT	Not vaccinated prior to infection		Non-vaccinated	Non-vaccinated	No	0	No symptoms	No symptoms	No symptoms	No	No	No	No	No	No	No	No	No	No	No	No	No	No	No	No	No	No	No	No	No	No	No
837	33	male	ZSAC	ZH	No	No	No	Ex-smoker	25.3934	Vocational training or specialized baccalaureate	Student	<6'000 CHF	No	190	No	WT	Not vaccinated prior to infection		Non-vaccinated	Non-vaccinated	No	0	No symptoms	No symptoms	No symptoms	No	No	No	No	No	No	No	No	No	No	No	No	No	No	No	No	No	No	No	No	No	No	No
838	56	male	ZSAC	ZH	No	No	No	Non-smoker	20.9573	Higher technical school or college	Employed	>12'000 CHF	No	183	No	WT	Not vaccinated prior to infection		Non-vaccinated	Non-vaccinated	No	0	No symptoms	No symptoms	No symptoms	No	No	No	No	No	No	No	No	No	No	No	No	No	No	No	No	No	No	No	No	No	No	No
839	40	male	ZSAC	ZH	Yes	No	No	Non-smoker	24.9135	University	Employed	>12'000 CHF	No	182	No	WT	Not vaccinated prior to infection		Non-vaccinated	Non-vaccinated	No	0	No symptoms	No symptoms	No symptoms	No	No	No	No	No	No	No	No	No	No	No	No	No	No	No	No	No	No	No	No	No	No	No
840	53	male	ZSAC	ZH	Yes	Yes	No	Smoker	30.4218	Vocational training or specialized baccalaureate	Unemployed or other	6'000 - 12'000 CHF	No	188	No	WT	Not vaccinated prior to infection		Non-vaccinated	Non-vaccinated	Yes	5	3-5 symptoms	2+ symptoms	Mild	Yes	Yes	Yes	No	No	No	No	Yes	Yes	No	No	No	No	No	No	No	No	No	No	No	No	No	No	Cluster 4
841	25	male	ZSAC	ZH	No	No	No	Smoker	24.8356	Higher technical school or college	Employed	6'000 - 12'000 CHF	No	197	No	WT	Not vaccinated prior to infection		Non-vaccinated	Non-vaccinated	No	0	No symptoms	No symptoms	No symptoms	No	No	No	No	No	No	No	No	No	No	No	No	No	No	No	No	No	No	No	No	No	No	No
842	66	male	ZSAC	ZH	No	No	No	Non-smoker	28.9262	Higher technical school or college	Retired		No	184	No	WT	Not vaccinated prior to infection		Non-vaccinated	Non-vaccinated	No	0	No symptoms	No symptoms	No symptoms	No	No	No	No	No	No	No	No	No	No	No	No	No	No	No	No	No	No	No	No	No	No	No
843	70	male	ZSAC	ZH	Yes	No	No	Non-smoker	29.2839	University	Retired	6'000 - 12'000 CHF	No	182	No	WT	Not vaccinated prior to infection		Non-vaccinated	Non-vaccinated	Yes	2	1-2 symptoms	2 symptoms	Mild	No	Yes	Yes	No	No	No	No	No	No	No	No	No	No	No	No	No	No	No	No	No	No	No	No	Cluster 1
844	28	male	ZSAC	ZH	No	No		Smoker	24.3963	University	Employed	6'000 - 12'000 CHF	No	203	No	WT	Not vaccinated prior to infection		Non-vaccinated	Non-vaccinated	No	0	No symptoms	No symptoms	No symptoms	No	No	No	No	No	No	No	No	No	No	No	No	No	No	No	No	No	No	No	No	No	No	No
845	52	female	ZSAC	ZH	No	No	No	Smoker	21.7365	Vocational training or specialized baccalaureate	Employed	6'000 - 12'000 CHF	No	185	No	WT	Not vaccinated prior to infection		Non-vaccinated	Non-vaccinated	No	0	No symptoms	No symptoms	No symptoms	No	No	No	No	No	No	No	No	No	No	No	No	No	No	No	No	No	No	No	No	No	No	No
846	51	female	ZSAC	ZH	No	No	No	Non-smoker	25.9516	Higher technical school or college	Employed	6'000 - 12'000 CHF	No	209	No	WT	Not vaccinated prior to infection		Non-vaccinated	Non-vaccinated	No	0	No symptoms	No symptoms	No symptoms	No	No	No	No	No	No	No	No	No	No	No	No	No	No	No	No	No	No	No	No	No	No	No
847	58	female	ZSAC	ZH	No	No	No	Ex-smoker	22.5896	Vocational training or specialized baccalaureate	Employed	6'000 - 12'000 CHF	No	187	No	WT	Not vaccinated prior to infection		Non-vaccinated	Non-vaccinated	No	0	No symptoms	No symptoms	No symptoms	No	No	No	No	No	No	No	No	No	No	No	No	No	No	No	No	No	No	No	No	No	No	No
848	29	male	CI	ZH	No	No	No	Non-smoker	32.0503	Vocational training or specialized baccalaureate	Retired	<6'000 CHF	No	205	No	Delta	Vaccinated prior to infection	mRNA	≥6 months	1-2 doses	No	0	No symptoms	No symptoms	No symptoms	No	No	No	No	No	No	No	No	No	No	No	No	No	No	No	No	No	No	No	No	No	No	No
849	19	female	ZSAC	ZH	Yes	Yes	No	Non-smoker	22.6003	Vocational training or specialized baccalaureate	Student	6'000 - 12'000 CHF	No	182	No	WT	Not vaccinated prior to infection		Non-vaccinated	Non-vaccinated	No	0	No symptoms	No symptoms	No symptoms	No	No	No	No	No	No	No	No	No	No	No	No	No	No	No	No	No	No	No	No	No	No	No
850	51	male	ZSAC	ZH	No	No	No	Ex-smoker	26.2878	University	Employed	6'000 - 12'000 CHF	No	186	No	WT	Not vaccinated prior to infection		Non-vaccinated	Non-vaccinated	Yes	2	1-2 symptoms	2 symptoms	Mild	No	Yes	Yes	No	No	No	No	No	No	No	No	No	No	No	No	No	No	No	No	No	No	No	No	Cluster 1
851	56	female	CI	TI	No	No	No	Ex-smoker	23.6244	Vocational training or specialized baccalaureate	Unemployed or other	<6'000 CHF	No	199	No	Omicron	Not vaccinated prior to infection		Non-vaccinated	Non-vaccinated	No	0	No symptoms	No symptoms	No symptoms	No	No	No	No	No	No	No	No	No	No	No	No	No	No	No	No	No	No	No	No	No	No	No
852	45	male	ZSAC	ZH	Yes	No	No	Non-smoker	25.6489	University	Employed	>12'000 CHF	No	190	No	WT	Not vaccinated prior to infection		Non-vaccinated	Non-vaccinated	No	0	No symptoms	No symptoms	No symptoms	No	No	No	No	No	No	No	No	No	No	No	No	No	No	No	No	No	No	No	No	No	No	No
853	38	female	ZSAC	ZH	Yes	No	No	Non-smoker	19.0311	Higher technical school or college	Employed	<6'000 CHF	No	182	No	WT	Not vaccinated prior to infection		Non-vaccinated	Non-vaccinated	Yes	4	3-5 symptoms	0 or 1 symptom	Mild	No	Yes	No	No	Yes	No	No	Yes	No	No	No	No	No	Yes	No	No	No	No	No	No	No	No	No	Cluster 3
854	32	male	ZSAC	ZH	No	No	No	Smoker	26.3329	None or mandatory school	Employed	6'000 - 12'000 CHF	No	182	No	WT	Not vaccinated prior to infection		Non-vaccinated	Non-vaccinated	No	0	No symptoms	No symptoms	No symptoms	No	No	No	No	No	No	No	No	No	No	No	No	No	No	No	No	No	No	No	No	No	No	No
855	69	female	ZSAC	ZH	No	No	No	Ex-smoker	23.3355	None or mandatory school	Retired	6'000 - 12'000 CHF	No	182	No	WT	Not vaccinated prior to infection		Non-vaccinated	Non-vaccinated	No	0	No symptoms	No symptoms	No symptoms	No	No	No	No	No	No	No	No	No	No	No	No	No	No	No	No	No	No	No	No	No	No	No
856	35	female	ZSAC	ZH	No	No	No	Non-smoker	19.8413	Higher technical school or college	Employed	<6'000 CHF	No	184	No	WT	Not vaccinated prior to infection		Non-vaccinated	Non-vaccinated	No	0	No symptoms	No symptoms	No symptoms	No	No	No	No	No	No	No	No	No	No	No	No	No	No	No	No	No	No	No	No	No	No	No
857	20	female	ZSAC	ZH	No	No	No	Non-smoker	18.726	Vocational training or specialized baccalaureate	Student	<6'000 CHF	No	182	No	WT	Not vaccinated prior to infection		Non-vaccinated	Non-vaccinated	No	0	No symptoms	No symptoms	No symptoms	No	No	No	No	No	No	No	No	No	No	No	No	No	No	No	No	No	No	No	No	No	No	No
858	53	male	ZSAC	ZH	No	No	No	Non-smoker	27.0416	Vocational training or specialized baccalaureate	Employed	6'000 - 12'000 CHF	No	184	No	WT	Not vaccinated prior to infection		Non-vaccinated	Non-vaccinated	No	0	No symptoms	No symptoms	No symptoms	No	No	No	No	No	No	No	No	No	No	No	No	No	No	No	No	No	No	No	No	No	No	No
859	47	male	ZSAC	ZH	No	No	No	Smoker	32.3737	Vocational training or specialized baccalaureate	Employed	6'000 - 12'000 CHF	No	182	No	WT	Not vaccinated prior to infection		Non-vaccinated	Non-vaccinated	No	0	No symptoms	No symptoms	No symptoms	No	No	No	No	No	No	No	No	No	No	No	No	No	No	No	No	No	No	No	No	No	No	No
860	28	male	ZSAC	ZH	No	No	No	Ex-smoker	25.8264	Higher technical school or college	Employed	6'000 - 12'000 CHF	No	203	No	WT	Not vaccinated prior to infection		Non-vaccinated	Non-vaccinated	No	0	No symptoms	No symptoms	No symptoms	No	No	No	No	No	No	No	No	No	No	No	No	No	No	No	No	No	No	No	No	No	No	No
861	72	female	ZSAC	ZH	No	No	No	Ex-smoker	22.0386	University	Employed	<6'000 CHF	No	185	No	WT	Not vaccinated prior to infection		Non-vaccinated	Non-vaccinated	No	0	No symptoms	No symptoms	No symptoms	No	No	No	No	No	No	No	No	No	No	No	No	No	No	No	No	No	No	No	No	No	No	No
862	18	female	ZSAC	ZH	No	No	No	Non-smoker	22.3435	Vocational training or specialized baccalaureate	Employed	<6'000 CHF	No	182	No	WT	Not vaccinated prior to infection		Non-vaccinated	Non-vaccinated	No	0	No symptoms	No symptoms	No symptoms	No	No	No	No	No	No	No	No	No	No	No	No	No	No	No	No	No	No	No	No	No	No	No
863	53	male	ZSAC	ZH	No	No	No	Smoker	21.6049	Vocational training or specialized baccalaureate	Employed		No	187	No	WT	Not vaccinated prior to infection		Non-vaccinated	Non-vaccinated	No	0	No symptoms	No symptoms	No symptoms	No	No	No	No	No	No	No	No	No	No	No	No	No	No	No	No	No	No	No	No	No	No	No
864	70	male	ZSAC	ZH	No	No	No	Ex-smoker	28.634	Higher technical school or college	Retired	6'000 - 12'000 CHF	No	183	No	WT	Not vaccinated prior to infection		Non-vaccinated	Non-vaccinated	No	0	No symptoms	No symptoms	No symptoms	No	No	No	No	No	No	No	No	No	No	No	No	No	No	No	No	No	No	No	No	No	No	No
865	46	female	CI	ZH	No	No	No	Non-smoker	32.1799	Vocational training or specialized baccalaureate	Retired	<6'000 CHF	No	150	No	Omicron	Vaccinated prior to infection	mRNA	<6 months	3 doses	No	0	No symptoms	No symptoms	No symptoms	No	No	No	No	No	No	No	No	No	No	No	No	No	No	No	No	No	No	No	No	No	No	No
866	58	female	ZSAC	ZH	No	No	No	Smoker	20.8307	Vocational training or specialized baccalaureate	Employed	6'000 - 12'000 CHF	No	184	No	WT	Not vaccinated prior to infection		Non-vaccinated	Non-vaccinated	Yes	2	1-2 symptoms	0 or 1 symptom	Mild	No	No	No	No	No	No	No	No	No	No	No	Yes	No	No	No	No	Yes	No	No	No	No	No	No	Cluster 1
867	80	female	ZSAC	ZH	No	No	No	Ex-smoker	19.6752	Higher technical school or college	Retired	<6'000 CHF	No	187	No	WT	Not vaccinated prior to infection		Non-vaccinated	Non-vaccinated	No	0	No symptoms	No symptoms	No symptoms	No	No	No	No	No	No	No	No	No	No	No	No	No	No	No	No	No	No	No	No	No	No	No
868	55	female	ZSAC	ZH	No	No	No	Smoker	24.2587	University	Employed	6'000 - 12'000 CHF	No	182	No	WT	Not vaccinated prior to infection		Non-vaccinated	Non-vaccinated	No	0	No symptoms	No symptoms	No symptoms	No	No	No	No	No	No	No	No	No	No	No	No	No	No	No	No	No	No	No	No	No	No	No
869	29	female	ZSAC	ZH	No	No	No	Smoker	24.841	None or mandatory school	Employed	<6'000 CHF	No	192	No	WT	Not vaccinated prior to infection		Non-vaccinated	Non-vaccinated	No	0	No symptoms	No symptoms	No symptoms	No	No	No	No	No	No	No	No	No	No	No	No	No	No	No	No	No	No	No	No	No	No	No
870	34	female	CI	ZH	No	No	No	Non-smoker	17.9592	University	Employed	6'000 - 12'000 CHF	No	207	No	Delta	Vaccinated prior to infection	mRNA	<6 months	1-2 doses	No	0	No symptoms	No symptoms	No symptoms	No	No	No	No	No	No	No	No	No	No	No	No	No	No	No	No	No	No	No	No	No	No	No
871	61	male	ZSAC	ZH	Yes	No	No	Non-smoker	26.6436	University	Employed	>12'000 CHF	No	191	No	WT	Not vaccinated prior to infection		Non-vaccinated	Non-vaccinated	No	0	No symptoms	No symptoms	No symptoms	No	No	No	No	No	No	No	No	No	No	No	No	No	No	No	No	No	No	No	No	No	No	No
872	55	female	ZSAC	ZH	No	No	No	Non-smoker	19.1001	Vocational training or specialized baccalaureate	Employed	6'000 - 12'000 CHF	No	186	No	WT	Not vaccinated prior to infection		Non-vaccinated	Non-vaccinated	No	0	No symptoms	No symptoms	No symptoms	No	No	No	No	No	No	No	No	No	No	No	No	No	No	No	No	No	No	No	No	No	No	No
873	29	female	ZSAC	ZH	No	No	No	Non-smoker	19.721	Higher technical school or college	Employed	6'000 - 12'000 CHF	No	183	No	WT	Not vaccinated prior to infection		Non-vaccinated	Non-vaccinated	No	0	No symptoms	No symptoms	No symptoms	No	No	No	No	No	No	No	No	No	No	No	No	No	No	No	No	No	No	No	No	No	No	No
874	73	female	ZSAC	ZH	Yes	Yes	No	Smoker	25.4767	Vocational training or specialized baccalaureate	Retired	6'000 - 12'000 CHF	No	182	No	WT	Not vaccinated prior to infection		Non-vaccinated	Non-vaccinated	No	0	No symptoms	No symptoms	No symptoms	No	No	No	No	No	No	No	No	No	No	No	No	No	No	No	No	No	No	No	No	No	No	No
875	49	female	ZSAC	ZH	No	No	No	Non-smoker	18.7242	University	Employed	>12'000 CHF	No	194	No	WT	Not vaccinated prior to infection		Non-vaccinated	Non-vaccinated	Yes	15	6+ symptoms	2+ symptoms		Yes	No	Yes	No	Yes	No	Yes	Yes	Yes	No	Yes	Yes	No	Yes	No	Yes	Yes	Yes	Yes	No	Yes	Yes	No	Cluster 4
876	29	male	ZSAC	ZH	No	No	No	Non-smoker	23.1544	Higher technical school or college	Employed	6'000 - 12'000 CHF	No	183	No	WT	Not vaccinated prior to infection		Non-vaccinated	Non-vaccinated	Yes	1	1-2 symptoms	0 or 1 symptom	Mild	No	No	No	No	No	No	Yes	No	No	No	No	No	No	No	No	No	No	No	No	No	No	No	No	Cluster 1
877	49	female	ZSAC	ZH	No	No	No	Non-smoker	21.2953	Higher technical school or college	Employed	<6'000 CHF	No	184	No	WT	Not vaccinated prior to infection		Non-vaccinated	Non-vaccinated	No	0	No symptoms	No symptoms	No symptoms	No	No	No	No	No	No	No	No	No	No	No	No	No	No	No	No	No	No	No	No	No	No	No
878	83	male	ZSAC	ZH	Yes	No	No	Non-smoker	27.6817	Vocational training or specialized baccalaureate	Retired		No	182	No	WT	Not vaccinated prior to infection		Non-vaccinated	Non-vaccinated	Yes	2	1-2 symptoms	2 symptoms	Mild	No	Yes	Yes	No	No	No	No	No	No	No	No	No	No	No	No	No	No	No	No	No	No	No	No	Cluster 1
879	39	female	ZSAC	ZH	No	No	No	Non-smoker	19.487	Higher technical school or college	Employed	6'000 - 12'000 CHF	No	182	No	WT	Not vaccinated prior to infection		Non-vaccinated	Non-vaccinated	No	0	No symptoms	No symptoms	No symptoms	No	No	No	No	No	No	No	No	No	No	No	No	No	No	No	No	No	No	No	No	No	No	No
880	26	female	CI	ZH	No	No	No	Non-smoker	21.4844	University	Retired	6'000 - 12'000 CHF	Yes	193	No	Omicron	Vaccinated prior to infection	mRNA	<6 months	1-2 doses	No	0	No symptoms	No symptoms	No symptoms	No	No	No	No	No	No	No	No	No	No	No	No	No	No	No	No	No	No	No	No	No	No	No
881	63	female	ZSAC	ZH	Yes	No	No	Smoker		Higher technical school or college	Retired	<6'000 CHF	No	182	No	WT	Not vaccinated prior to infection		Non-vaccinated	Non-vaccinated	No	0	No symptoms	No symptoms	No symptoms	No	No	No	No	No	No	No	No	No	No	No	No	No	No	No	No	No	No	No	No	No	No	No
882	60	female	CI	TI	No	No	No	Non-smoker	27.8852	Vocational training or specialized baccalaureate	Unemployed or other	<6'000 CHF	No	165	No	Omicron	Vaccinated prior to infection	mRNA	≥6 months	1-2 doses	No	0	No symptoms	No symptoms	No symptoms	No	No	No	No	No	No	No	No	No	No	No	No	No	No	No	No	No	No	No	No	No	No	No
883	30	male	CI	ZH	No	No	No	Non-smoker	26.2773	Vocational training or specialized baccalaureate	Retired	6'000 - 12'000 CHF	No	213	No	Delta	Not vaccinated prior to infection		Non-vaccinated	Non-vaccinated	No	0	No symptoms	No symptoms	No symptoms	No	No	No	No	No	No	No	No	No	No	No	No	No	No	No	No	No	No	No	No	No	No	No
884	27	female	ZSAC	ZH	No	No	No	Non-smoker	22.6474	Higher technical school or college	Employed	<6'000 CHF	No	185	No	WT	Not vaccinated prior to infection		Non-vaccinated	Non-vaccinated	No	0	No symptoms	No symptoms	No symptoms	No	No	No	No	No	No	No	No	No	No	No	No	No	No	No	No	No	No	No	No	No	No	No
885	33	male	ZSAC	ZH	No	No	No	Non-smoker	21.6197	Higher technical school or college	Employed	6'000 - 12'000 CHF	No	182	No	WT	Not vaccinated prior to infection		Non-vaccinated	Non-vaccinated	Yes	2	1-2 symptoms	0 or 1 symptom	Severe	No	No	No	No	No	No	No	No	No	No	No	Yes	No	No	No	No	No	No	No	Yes	No	No	No	Cluster 1
886	46	female	ZSAC	ZH	No	No	No	Non-smoker	20.1951	Higher technical school or college	Employed	6'000 - 12'000 CHF	No	188	No	WT	Not vaccinated prior to infection		Non-vaccinated	Non-vaccinated	No	0	No symptoms	No symptoms	No symptoms	No	No	No	No	No	No	No	No	No	No	No	No	No	No	No	No	No	No	No	No	No	No	No
887	23	female	ZSAC	ZH	No	No	No	Non-smoker	24.3824	University	Student	<6'000 CHF	No	182	No	WT	Not vaccinated prior to infection		Non-vaccinated	Non-vaccinated	No	0	No symptoms	No symptoms	No symptoms	No	No	No	No	No	No	No	No	No	No	No	No	No	No	No	No	No	No	No	No	No	No	No
888	40	female	ZSAC	ZH	Yes	No	No	Ex-smoker		Vocational training or specialized baccalaureate	Employed	6'000 - 12'000 CHF	No	185	No	WT	Not vaccinated prior to infection		Non-vaccinated	Non-vaccinated	No	0	No symptoms	No symptoms	No symptoms	No	No	No	No	No	No	No	No	No	No	No	No	No	No	No	No	No	No	No	No	No	No	No
889	26	female	ZSAC	ZH	No	No	No	Non-smoker	20.9573	Higher technical school or college	Employed	6'000 - 12'000 CHF	No	182	No	WT	Not vaccinated prior to infection		Non-vaccinated	Non-vaccinated	No	0	No symptoms	No symptoms	No symptoms	No	No	No	No	No	No	No	No	No	No	No	No	No	No	No	No	No	No	No	No	No	No	No
890	43	female	CI	TI	No	No	No	Non-smoker	19.052	Vocational training or specialized baccalaureate	Retired	6'000 - 12'000 CHF	No	177	No	Omicron	Vaccinated prior to infection	mRNA	<6 months	1-2 doses	No	0	No symptoms	No symptoms	No symptoms	No	No	No	No	No	No	No	No	No	No	No	No	No	No	No	No	No	No	No	No	No	No	No
891	51	female	CI	ZH	No	No	No	Non-smoker	22.6757	Higher technical school or college	Retired	>12'000 CHF	No	158	No	Omicron	Vaccinated prior to infection	mRNA	<6 months	3 doses	No	0	No symptoms	No symptoms	No symptoms	No	No	No	No	No	No	No	No	No	No	No	No	No	No	No	No	No	No	No	No	No	No	No
892	81	female	ZSAC	ZH	Yes		Yes	Non-smoker	30.863	None or mandatory school	Retired	<6'000 CHF	No	189	Yes	WT	Not vaccinated prior to infection		Non-vaccinated	Non-vaccinated	Yes	11	6+ symptoms	2+ symptoms	Severe	Yes	No	Yes	No	No	No	Yes	Yes	Yes	No	No	Yes	No	No	Yes	No	Yes	Yes	Yes	Yes	No	No	No	Cluster 4
893	62	male	ZSAC	ZH	No	No	No	Non-smoker	24.8163	Vocational training or specialized baccalaureate	Employed	6'000 - 12'000 CHF	No	182	No	WT	Not vaccinated prior to infection		Non-vaccinated	Non-vaccinated	No	0	No symptoms	No symptoms	No symptoms	No	No	No	No	No	No	No	No	No	No	No	No	No	No	No	No	No	No	No	No	No	No	No
894	47	male	ZSAC	ZH	No	No	No	Ex-smoker	29.0688	Higher technical school or college	Employed	>12'000 CHF	No	182	No	WT	Not vaccinated prior to infection		Non-vaccinated	Non-vaccinated	No	0	No symptoms	No symptoms	No symptoms	No	No	No	No	No	No	No	No	No	No	No	No	No	No	No	No	No	No	No	No	No	No	No
895	66	female	ZSAC	ZH	Yes	No	No	Non-smoker	22.2291	Higher technical school or college	Retired	<6'000 CHF	No	188	No	WT	Not vaccinated prior to infection		Non-vaccinated	Non-vaccinated	No	0	No symptoms	No symptoms	No symptoms	No	No	No	No	No	No	No	No	No	No	No	No	No	No	No	No	No	No	No	No	No	No	No
896	47	female	ZSAC	ZH	No	No	No	Non-smoker	22.3214	University	Employed	>12'000 CHF	No	182	No	WT	Not vaccinated prior to infection		Non-vaccinated	Non-vaccinated	No	0	No symptoms	No symptoms	No symptoms	No	No	No	No	No	No	No	No	No	No	No	No	No	No	No	No	No	No	No	No	No	No	No
897	24	male	ZSAC	ZH	No	No	No	Smoker	24.3911	Vocational training or specialized baccalaureate	Employed	6'000 - 12'000 CHF	No	209	No	WT	Not vaccinated prior to infection		Non-vaccinated	Non-vaccinated	No	0	No symptoms	No symptoms	No symptoms	No	No	No	No	No	No	No	No	No	No	No	No	No	No	No	No	No	No	No	No	No	No	No
898	59	female	ZSAC	ZH	No	No	No	Non-smoker	22.1453	Vocational training or specialized baccalaureate	Unemployed or other	6'000 - 12'000 CHF	No	182	No	WT	Not vaccinated prior to infection		Non-vaccinated	Non-vaccinated	Yes	1	1-2 symptoms	0 or 1 symptom	Mild	No	Yes	No	No	No	No	No	No	No	No	No	No	No	No	No	No	No	No	No	No	No	No	No	Cluster 1
899	30	female	CI	TI	No	No	No	Non-smoker	31.2213	Vocational training or specialized baccalaureate	Employed	<6'000 CHF	No	191	No	Omicron	Vaccinated prior to infection	mRNA	≥6 months	1-2 doses	No	0	No symptoms	No symptoms	No symptoms	No	No	No	No	No	No	No	No	No	No	No	No	No	No	No	No	No	No	No	No	No	No	No
900	34	female	ZSAC	ZH	Yes	Yes	No	Smoker	25.5922	Vocational training or specialized baccalaureate	Employed	<6'000 CHF	No	182	No	WT	Not vaccinated prior to infection		Non-vaccinated	Non-vaccinated	Yes	2	1-2 symptoms	0 or 1 symptom	Mild	No	No	No	No	No	No	No	No	No	No	No	Yes	No	No	Yes	No	No	No	No	No	No	No	No	Cluster 1
901	45	male	ZSAC	ZH	No	No	No	Smoker	28.8592	Vocational training or specialized baccalaureate	Employed	6'000 - 12'000 CHF	No		No	WT	Not vaccinated prior to infection		Non-vaccinated	Non-vaccinated	Yes	2	1-2 symptoms	2 symptoms	Mild	No	No	No	No	No	No	No	No	No	No	No	No	No	No	No	No	No	No	No	No	Yes	Yes	No	Cluster 2
902	67	female	ZSAC	ZH	Yes	Yes	No	Non-smoker	26.398	Vocational training or specialized baccalaureate	Retired	<6'000 CHF	No	184	No	WT	Not vaccinated prior to infection		Non-vaccinated	Non-vaccinated	No	0	No symptoms	No symptoms	No symptoms	No	No	No	No	No	No	No	No	No	No	No	No	No	No	No	No	No	No	No	No	No	No	No
903	47	male	ZSAC	ZH	No	No	No	Non-smoker	22.2825	University	Employed	>12'000 CHF	No	185	No	WT	Not vaccinated prior to infection		Non-vaccinated	Non-vaccinated	No	0	No symptoms	No symptoms	No symptoms	No	No	No	No	No	No	No	No	No	No	No	No	No	No	No	No	No	No	No	No	No	No	No
904	26	female	CI	ZH	No	No	No	Non-smoker	25.7812	Vocational training or specialized baccalaureate	Student	<6'000 CHF	No	182	No	Omicron	Vaccinated prior to infection	mRNA	<6 months	1-2 doses	No	0	No symptoms	No symptoms	No symptoms	No	No	No	No	No	No	No	No	No	No	No	No	No	No	No	No	No	No	No	No	No	No	No
905	53	male	ZSAC	ZH	No	No	No	Ex-smoker	26.4236	University	Unemployed or other	6'000 - 12'000 CHF	No	182	No	WT	Not vaccinated prior to infection		Non-vaccinated	Non-vaccinated	No	0	No symptoms	No symptoms	No symptoms	No	No	No	No	No	No	No	No	No	No	No	No	No	No	No	No	No	No	No	No	No	No	No
906	31	male	ZSAC	ZH	No	No	No	Smoker	23.9395	Vocational training or specialized baccalaureate	Employed	<6'000 CHF	No	198	No	WT	Not vaccinated prior to infection		Non-vaccinated	Non-vaccinated	No	0	No symptoms	No symptoms	No symptoms	No	No	No	No	No	No	No	No	No	No	No	No	No	No	No	No	No	No	No	No	No	No	No
907	71	female	ZSAC	ZH	No	No	No	Non-smoker	31.3798	Vocational training or specialized baccalaureate	Retired	<6'000 CHF	No	182	No	WT	Not vaccinated prior to infection		Non-vaccinated	Non-vaccinated	No	0	No symptoms	No symptoms	No symptoms	No	No	No	No	No	No	No	No	No	No	No	No	No	No	No	No	No	No	No	No	No	No	No
908	26	male	CI	ZH	No	No	No	Non-smoker	22.2291	Higher technical school or college	Student	<6'000 CHF	Yes	162	No	Omicron	Vaccinated prior to infection	mRNA	<6 months	3 doses	No	0	No symptoms	No symptoms	No symptoms	No	No	No	No	No	No	No	No	No	No	No	No	No	No	No	No	No	No	No	No	No	No	No
909	17	female	CI	ZH	No	No	No	Ex-smoker	24.1588	None or mandatory school	Student	<6'000 CHF	No	170	No	Omicron					No	0	No symptoms	No symptoms	No symptoms	No	No	No	No	No	No	No	No	No	No	No	No	No	No	No	No	No	No	No	No	No	No	No
910	47	female	ZSAC	ZH	No	No	No	Non-smoker	18.2531	University	Employed	<6'000 CHF	No	182	No	WT	Not vaccinated prior to infection		Non-vaccinated	Non-vaccinated	No	0	No symptoms	No symptoms	No symptoms	No	No	No	No	No	No	No	No	No	No	No	No	No	No	No	No	No	No	No	No	No	No	No
911	38	male	CI	TI	No	No	No	Ex-smoker	25.9787	Vocational training or specialized baccalaureate	Retired	6'000 - 12'000 CHF	No	184	No	Omicron	Vaccinated prior to infection	mRNA	<6 months	1-2 doses	No	0	No symptoms	No symptoms	No symptoms	No	No	No	No	No	No	No	No	No	No	No	No	No	No	No	No	No	No	No	No	No	No	No
912	41	male	ZSAC	ZH	No	No	No	Smoker	20.9877	University	Employed	<6'000 CHF	No	186	No	WT	Not vaccinated prior to infection		Non-vaccinated	Non-vaccinated	No	0	No symptoms	No symptoms	No symptoms	No	No	No	No	No	No	No	No	No	No	No	No	No	No	No	No	No	No	No	No	No	No	No
913	48	male	ZSAC	ZH	No	No	No	Smoker	26.8274	Vocational training or specialized baccalaureate	Employed	6'000 - 12'000 CHF	No	184	No	WT	Not vaccinated prior to infection		Non-vaccinated	Non-vaccinated	No	0	No symptoms	No symptoms	No symptoms	No	No	No	No	No	No	No	No	No	No	No	No	No	No	No	No	No	No	No	No	No	No	No
914	35	male	ZSAC	ZH	No	No		Smoker	21.7982	Higher technical school or college	Employed	6'000 - 12'000 CHF	No	198	No	WT	Not vaccinated prior to infection		Non-vaccinated	Non-vaccinated	No	0	No symptoms	No symptoms	No symptoms	No	No	No	No	No	No	No	No	No	No	No	No	No	No	No	No	No	No	No	No	No	No	No
915	30	male	CI	TI	No	No	No	Ex-smoker	21.4619	University	Retired	<6'000 CHF	No	151	No	Delta	Not vaccinated prior to infection		Non-vaccinated	Non-vaccinated	No	0	No symptoms	No symptoms	No symptoms	No	No	No	No	No	No	No	No	No	No	No	No	No	No	No	No	No	No	No	No	No	No	No
916	21	female	ZSAC	ZH	No	No	No	Non-smoker	20.0796	Vocational training or specialized baccalaureate	Student	<6'000 CHF	No	182	No	WT	Not vaccinated prior to infection		Non-vaccinated	Non-vaccinated	No	0	No symptoms	No symptoms	No symptoms	No	No	No	No	No	No	No	No	No	No	No	No	No	No	No	No	No	No	No	No	No	No	No
917	70	female	ZSAC	ZH	Yes	No	No	Smoker	24.977	University	Retired	<6'000 CHF	No	185	No	WT	Not vaccinated prior to infection		Non-vaccinated	Non-vaccinated	Yes	5	3-5 symptoms	0 or 1 symptom	Mild	No	No	Yes	No	No	No	No	Yes	No	No	Yes	No	No	No	No	No	Yes	No	No	No	No	No	Yes	Cluster 4
918	48	male	ZSAC	ZH	No	No	No	Smoker	23.5479	Higher technical school or college	Employed	6'000 - 12'000 CHF	No	183	No	WT	Not vaccinated prior to infection		Non-vaccinated	Non-vaccinated	No	0	No symptoms	No symptoms	No symptoms	No	No	No	No	No	No	No	No	No	No	No	No	No	No	No	No	No	No	No	No	No	No	No
919	53	male	ZSAC	ZH	No	No	No	Non-smoker	23.1241	Vocational training or specialized baccalaureate	Employed	6'000 - 12'000 CHF	No	182	No	WT	Not vaccinated prior to infection		Non-vaccinated	Non-vaccinated	No	0	No symptoms	No symptoms	No symptoms	No	No	No	No	No	No	No	No	No	No	No	No	No	No	No	No	No	No	No	No	No	No	No
920	37	male	CI	ZH	No	No	No	Non-smoker	24.7843	Vocational training or specialized baccalaureate	Retired	6'000 - 12'000 CHF	No	157	No	Omicron	Vaccinated prior to infection	mRNA	<6 months	3 doses	Yes	2	1-2 symptoms	0 or 1 symptom	Mild	No	No	No	Yes	No	No	Yes	No	No	No	No	No	No	No	No	No	No	No	No	No	No	No	No	Cluster 1
921	74	male	ZSAC	ZH	Yes	No	No	Ex-smoker	32.716	Higher technical school or college	Retired	6'000 - 12'000 CHF	No	186	No	WT	Not vaccinated prior to infection		Non-vaccinated	Non-vaccinated	No	0	No symptoms	No symptoms	No symptoms	No	No	No	No	No	No	No	No	No	No	No	No	No	No	No	No	No	No	No	No	No	No	No
922	17	female	CI	TI	No	No	No	Non-smoker	20.4491	None or mandatory school	Unemployed or other	>12'000 CHF	No	191	No	Omicron	Vaccinated prior to infection	mRNA	<6 months	1-2 doses	No	0	No symptoms	No symptoms	No symptoms	No	No	No	No	No	No	No	No	No	No	No	No	No	No	No	No	No	No	No	No	No	No	No
923	43	male	ZSAC	ZH	Yes	Yes	No	Ex-smoker	23.0257	University	Employed	>12'000 CHF	No	183	No	WT	Not vaccinated prior to infection		Non-vaccinated	Non-vaccinated	No	0	No symptoms	No symptoms	No symptoms	No	No	No	No	No	No	No	No	No	No	No	No	No	No	No	No	No	No	No	No	No	No	No
924	50	male	ZSAC	ZH	No	No	No	Ex-smoker	24.7721	Higher technical school or college	Employed	6'000 - 12'000 CHF	No	184	No	WT	Not vaccinated prior to infection		Non-vaccinated	Non-vaccinated	No	0	No symptoms	No symptoms	No symptoms	No	No	No	No	No	No	No	No	No	No	No	No	No	No	No	No	No	No	No	No	No	No	No
925	30	female	ZSAC	ZH	No	No	No	Non-smoker	40.3465	Vocational training or specialized baccalaureate	Employed	<6'000 CHF	No	186	No	WT	Not vaccinated prior to infection		Non-vaccinated	Non-vaccinated	Yes	1	1-2 symptoms	0 or 1 symptom	Mild	No	No	No	No	No	No	No	No	No	No	No	Yes	No	No	No	No	No	No	No	No	No	No	No	Cluster 1
926	40	male	CI	ZH	No	No	No	Smoker	21.6788	Higher technical school or college	Retired	6'000 - 12'000 CHF	Yes	159	No	Omicron	Vaccinated prior to infection	mRNA	<6 months	1-2 doses	Yes	1	1-2 symptoms	0 or 1 symptom	Mild	No	Yes	No	No	No	No	No	No	No	No	No	No	No	No	No	No	No	No	No	No	No	No	No	Cluster 1
927	29	male	ZSAC	ZH	No	No		Non-smoker	24.9671	Vocational training or specialized baccalaureate	Employed	6'000 - 12'000 CHF	No	186	No	WT	Not vaccinated prior to infection		Non-vaccinated	Non-vaccinated	Yes	1	1-2 symptoms	0 or 1 symptom	Mild	No	No	Yes	No	No	No	No	No	No	No	No	No	No	No	No	No	No	No	No	No	No	No	No	Cluster 1
928	62	female	ZSAC	ZH	No	No	No	Non-smoker	23.1247	University	Employed	6'000 - 12'000 CHF	No	186	No	WT	Not vaccinated prior to infection		Non-vaccinated	Non-vaccinated	No	0	No symptoms	No symptoms	No symptoms	No	No	No	No	No	No	No	No	No	No	No	No	No	No	No	No	No	No	No	No	No	No	No
929	43	female	CI	TI	No	No	No	Non-smoker	25.3515	Higher technical school or college	Retired	6'000 - 12'000 CHF	Yes	154	No	Omicron					No	0	No symptoms	No symptoms	No symptoms	No	No	No	No	No	No	No	No	No	No	No	No	No	No	No	No	No	No	No	No	No	No	No
930	51	male	ZSAC	ZH	Yes	No	Yes	Ex-smoker	26.6436	Higher technical school or college	Employed	>12'000 CHF	No	182	No	WT	Not vaccinated prior to infection		Non-vaccinated	Non-vaccinated	No	0	No symptoms	No symptoms	No symptoms	No	No	No	No	No	No	No	No	No	No	No	No	No	No	No	No	No	No	No	No	No	No	No
931	44	female	CI	TI	No	No	No	Non-smoker	24.2424	University	Retired	>12'000 CHF	Yes	199	No	Delta	Not vaccinated prior to infection		Non-vaccinated	Non-vaccinated	No	0	No symptoms	No symptoms	No symptoms	No	No	No	No	No	No	No	No	No	No	No	No	No	No	No	No	No	No	No	No	No	No	No
932	32	female	ZSAC	ZH	No	No	No	Non-smoker	19.2672	Vocational training or specialized baccalaureate	Unemployed or other	<6'000 CHF	No	184	No	WT	Not vaccinated prior to infection		Non-vaccinated	Non-vaccinated	Yes	1	1-2 symptoms	0 or 1 symptom	Mild	No	No	No	No	No	No	No	No	No	No	No	Yes	No	No	No	No	No	No	No	No	No	No	No	Cluster 1
933	56	female	CI	ZH	No	No	No	Non-smoker	26.9896	Higher technical school or college	Retired	6'000 - 12'000 CHF	No	177	No	Delta	Vaccinated prior to infection	mRNA	<6 months	1-2 doses	No	0	No symptoms	No symptoms	No symptoms	No	No	No	No	No	No	No	No	No	No	No	No	No	No	No	No	No	No	No	No	No	No	No
934	34	female	ZSAC	ZH	No	No	No	Smoker	21.1553	University	Employed	6'000 - 12'000 CHF	No	185	No	WT	Not vaccinated prior to infection		Non-vaccinated	Non-vaccinated	No	0	No symptoms	No symptoms	No symptoms	No	No	No	No	No	No	No	No	No	No	No	No	No	No	No	No	No	No	No	No	No	No	No
935	36	female	ZSAC	ZH	No	No	No	Ex-smoker	24.093	Vocational training or specialized baccalaureate	Employed	6'000 - 12'000 CHF	No	185	No	WT	Not vaccinated prior to infection		Non-vaccinated	Non-vaccinated	No	0	No symptoms	No symptoms	No symptoms	No	No	No	No	No	No	No	No	No	No	No	No	No	No	No	No	No	No	No	No	No	No	No
936	49	male	ZSAC	ZH	No	No	No	Non-smoker	28.3782	Higher technical school or college	Employed	6'000 - 12'000 CHF	No	203	No	WT	Not vaccinated prior to infection		Non-vaccinated	Non-vaccinated	No	0	No symptoms	No symptoms	No symptoms	No	No	No	No	No	No	No	No	No	No	No	No	No	No	No	No	No	No	No	No	No	No	No
937	43	female	ZSAC	ZH	No	No	No	Non-smoker	20.9366	Vocational training or specialized baccalaureate	Employed	6'000 - 12'000 CHF	No	182	No	WT	Not vaccinated prior to infection		Non-vaccinated	Non-vaccinated	No	0	No symptoms	No symptoms	No symptoms	No	No	No	No	No	No	No	No	No	No	No	No	No	No	No	No	No	No	No	No	No	No	No
938	78	male	ZSAC	ZH	Yes	No	Yes	Ex-smoker	23.04	Higher technical school or college	Retired		No	182	Yes	WT	Not vaccinated prior to infection		Non-vaccinated	Non-vaccinated	Yes	2	1-2 symptoms	2 symptoms	Moderate	Yes	No	Yes	No	No	No	No	No	No	No	No	No	No	No	No	No	No	No	No	No	No	No	No	Cluster 1
939	56	male	ZSAC	ZH	No	No	No	Non-smoker	24.2123	University	Employed	>12'000 CHF	No	182	No	WT	Not vaccinated prior to infection		Non-vaccinated	Non-vaccinated	No	0	No symptoms	No symptoms	No symptoms	No	No	No	No	No	No	No	No	No	No	No	No	No	No	No	No	No	No	No	No	No	No	No
940	40	male	ZSAC	ZH	No	No	No	Ex-smoker	22.2222	University	Employed	>12'000 CHF	No	184	No	WT	Not vaccinated prior to infection		Non-vaccinated	Non-vaccinated	No	0	No symptoms	No symptoms	No symptoms	No	No	No	No	No	No	No	No	No	No	No	No	No	No	No	No	No	No	No	No	No	No	No
941	40	male	ZSAC	ZH	No	No	No	Non-smoker	23.0388	University	Employed	>12'000 CHF	No	184	No	WT	Not vaccinated prior to infection		Non-vaccinated	Non-vaccinated	No	0	No symptoms	No symptoms	No symptoms	No	No	No	No	No	No	No	No	No	No	No	No	No	No	No	No	No	No	No	No	No	No	No
942	73	male	ZSAC	ZH	No	No	No	Non-smoker	20.679	University	Retired	>12'000 CHF	No	182	No	WT	Not vaccinated prior to infection		Non-vaccinated	Non-vaccinated	No	0	No symptoms	No symptoms	No symptoms	No	No	No	No	No	No	No	No	No	No	No	No	No	No	No	No	No	No	No	No	No	No	No
943	48	female	CI	ZH	No	No	No	Non-smoker	18.3391	University	Retired	6'000 - 12'000 CHF	No	163	No	Omicron	Vaccinated prior to infection	mRNA	<6 months	3 doses	Yes	4	3-5 symptoms	2+ symptoms	Moderate	No	No	Yes	No	No	No	No	No	No	No	No	Yes	No	No	No	No	No	No	No	No	Yes	Yes	No	Cluster 2
944	19	male	CI	ZH	No	No	No	Smoker	21.6296	Vocational training or specialized baccalaureate	Student	<6'000 CHF	No	188	No	Omicron	Vaccinated prior to infection	mRNA	≥6 months	1-2 doses	No	0	No symptoms	No symptoms	No symptoms	No	No	No	No	No	No	No	No	No	No	No	No	No	No	No	No	No	No	No	No	No	No	No
945	25	male	CI	ZH	No	No	No	Smoker	26.2346	Vocational training or specialized baccalaureate	Retired	6'000 - 12'000 CHF	No	164	No	Omicron	Vaccinated prior to infection	mRNA	≥6 months	1-2 doses	Yes	1	1-2 symptoms	0 or 1 symptom	Severe	No	No	No	Yes	No	No	No	No	No	No	No	No	No	No	No	No	No	No	No	No	No	No	No	Cluster 1
946	72	female	ZSAC	ZH	Yes	No	No	Ex-smoker	26.9531	Vocational training or specialized baccalaureate	Retired	6'000 - 12'000 CHF	No	182	No	WT	Not vaccinated prior to infection		Non-vaccinated	Non-vaccinated	Yes	1	1-2 symptoms	0 or 1 symptom	Mild	No	No	Yes	No	No	No	No	No	No	No	No	No	No	No	No	No	No	No	No	No	No	No	No	Cluster 1
947	48	male	ZSAC	ZH	Yes	Yes	No	Non-smoker	22.694	Vocational training or specialized baccalaureate	Employed	>12'000 CHF	No	183	No	WT	Not vaccinated prior to infection		Non-vaccinated	Non-vaccinated	No	0	No symptoms	No symptoms	No symptoms	No	No	No	No	No	No	No	No	No	No	No	No	No	No	No	No	No	No	No	No	No	No	No
948	49	female	CI	ZH	No	No	No	Non-smoker	20.5191	Higher technical school or college	Retired	>12'000 CHF	No	192	No	Omicron	Vaccinated prior to infection	mRNA	≥6 months	1-2 doses	No	0	No symptoms	No symptoms	No symptoms	No	No	No	No	No	No	No	No	No	No	No	No	No	No	No	No	No	No	No	No	No	No	No
949	53	female	CI	TI	No	No	No	Non-smoker	26.8977	Vocational training or specialized baccalaureate	Unemployed or other		No	201	No	Delta	Not vaccinated prior to infection		Non-vaccinated	Non-vaccinated	No	0	No symptoms	No symptoms	No symptoms	No	No	No	No	No	No	No	No	No	No	No	No	No	No	No	No	No	No	No	No	No	No	No
950	65	male	ZSAC	ZH	No	No	No	Non-smoker	23.6713	Higher technical school or college	Retired	6'000 - 12'000 CHF	No	182	No	WT	Not vaccinated prior to infection		Non-vaccinated	Non-vaccinated	Yes	1	1-2 symptoms	0 or 1 symptom	Mild	No	Yes	No	No	No	No	No	No	No	No	No	No	No	No	No	No	No	No	No	No	No	No	No	Cluster 1
951	58	male	CI	TI	Yes	No	No	Smoker	23.5666	Vocational training or specialized baccalaureate	Unemployed or other	<6'000 CHF	No	163	No	Delta	Vaccinated prior to infection	mRNA	<6 months	1-2 doses	No	0	No symptoms	No symptoms	No symptoms	No	No	No	No	No	No	No	No	No	No	No	No	No	No	No	No	No	No	No	No	No	No	No
952	28	female	ZSAC	ZH	Yes	Yes	No	Non-smoker	21.5645	Higher technical school or college	Employed	<6'000 CHF	No	183	No	WT	Not vaccinated prior to infection		Non-vaccinated	Non-vaccinated	No	0	No symptoms	No symptoms	No symptoms	No	No	No	No	No	No	No	No	No	No	No	No	No	No	No	No	No	No	No	No	No	No	No
953	44	female	ZSAC	ZH	No	No	No	Ex-smoker	32.0461	University	Unemployed or other	<6'000 CHF	No	184	No	WT	Not vaccinated prior to infection		Non-vaccinated	Non-vaccinated	No	0	No symptoms	No symptoms	No symptoms	No	No	No	No	No	No	No	No	No	No	No	No	No	No	No	No	No	No	No	No	No	No	No
954	65	female	ZSAC	ZH	Yes	No	No		17.5697	Vocational training or specialized baccalaureate	Retired	<6'000 CHF	No	183	No	WT	Not vaccinated prior to infection		Non-vaccinated	Non-vaccinated	Yes	1	1-2 symptoms	0 or 1 symptom	Mild	No	No	No	No	No	No	No	No	No	No	No	No	No	No	No	No	Yes	No	No	No	No	No	No	Cluster 1
955	75	male	ZSAC	ZH	Yes	No	Yes	Non-smoker	24.8016	Vocational training or specialized baccalaureate	Retired	>12'000 CHF	No	182	Yes	WT	Not vaccinated prior to infection		Non-vaccinated	Non-vaccinated	No	0	No symptoms	No symptoms	No symptoms	No	No	No	No	No	No	No	No	No	No	No	No	No	No	No	No	No	No	No	No	No	No	No
956	52	female	ZSAC	ZH	Yes	No	No	Non-smoker	18.4265	University	Employed	6'000 - 12'000 CHF	No	190	No	WT	Not vaccinated prior to infection		Non-vaccinated	Non-vaccinated	No	0	No symptoms	No symptoms	No symptoms	No	No	No	No	No	No	No	No	No	No	No	No	No	No	No	No	No	No	No	No	No	No	No
957	18	female	ZSAC	ZH	Yes	Yes	No	Non-smoker	22.0522	None or mandatory school	Student	<6'000 CHF	No	182	No	WT	Not vaccinated prior to infection		Non-vaccinated	Non-vaccinated	No	0	No symptoms	No symptoms	No symptoms	No	No	No	No	No	No	No	No	No	No	No	No	No	No	No	No	No	No	No	No	No	No	No
958	55	male	CI	TI	No	No	No	Smoker	20.3052	Vocational training or specialized baccalaureate	Employed	6'000 - 12'000 CHF	No	160	No	Omicron	Vaccinated prior to infection	mRNA	<6 months	3 doses	No	0	No symptoms	No symptoms	No symptoms	No	No	No	No	No	No	No	No	No	No	No	No	No	No	No	No	No	No	No	No	No	No	No
959	41	female	ZSAC	ZH	No	No	No	Ex-smoker	22.231	Vocational training or specialized baccalaureate	Student	<6'000 CHF	No	182	No	WT	Not vaccinated prior to infection		Non-vaccinated	Non-vaccinated	No	0	No symptoms	No symptoms	No symptoms	No	No	No	No	No	No	No	No	No	No	No	No	No	No	No	No	No	No	No	No	No	No	No
960	30	female	ZSAC	ZH	No	No	No	Non-smoker	22.4913	University	Employed	>12'000 CHF	No	186	No	WT	Not vaccinated prior to infection		Non-vaccinated	Non-vaccinated	No	0	No symptoms	No symptoms	No symptoms	No	No	No	No	No	No	No	No	No	No	No	No	No	No	No	No	No	No	No	No	No	No	No
961	57	female	ZSAC	ZH	Yes	No	No	Ex-smoker	25.6549	Vocational training or specialized baccalaureate	Employed	<6'000 CHF	No	184	No	WT	Not vaccinated prior to infection		Non-vaccinated	Non-vaccinated	Yes	1	1-2 symptoms	0 or 1 symptom	Mild	No	Yes	No	No	No	No	No	No	No	No	No	No	No	No	No	No	No	No	No	No	No	No	No	Cluster 1
962	21	female	ZSAC	ZH	No	No	No	Non-smoker	27.7767	Vocational training or specialized baccalaureate	Student	>12'000 CHF	No	182	No	WT	Not vaccinated prior to infection		Non-vaccinated	Non-vaccinated	No	0	No symptoms	No symptoms	No symptoms	No	No	No	No	No	No	No	No	No	No	No	No	No	No	No	No	No	No	No	No	No	No	No
963	56	female	ZSAC	ZH	Yes	Yes	No	Non-smoker	32.2708	University	Employed	6'000 - 12'000 CHF	No	217	No	WT	Not vaccinated prior to infection		Non-vaccinated	Non-vaccinated	No	0	No symptoms	No symptoms	No symptoms	No	No	No	No	No	No	No	No	No	No	No	No	No	No	No	No	No	No	No	No	No	No	No
964	51	female	ZSAC	ZH	No	No	No	Non-smoker	22.7583	University	Employed	6'000 - 12'000 CHF	No	183	No	WT	Not vaccinated prior to infection		Non-vaccinated	Non-vaccinated	No	0	No symptoms	No symptoms	No symptoms	No	No	No	No	No	No	No	No	No	No	No	No	No	No	No	No	No	No	No	No	No	No	No
965	61	female	ZSAC	ZH	No	No	No	Ex-smoker	23.3377	Higher technical school or college	Employed	>12'000 CHF	No	184	No	WT	Not vaccinated prior to infection		Non-vaccinated	Non-vaccinated	No	0	No symptoms	No symptoms	No symptoms	No	No	No	No	No	No	No	No	No	No	No	No	No	No	No	No	No	No	No	No	No	No	No
966	21	female	ZSAC	ZH	No	No	No	Non-smoker	20.2812	Vocational training or specialized baccalaureate	Student	<6'000 CHF	No	183	No	WT	Not vaccinated prior to infection		Non-vaccinated	Non-vaccinated	No	0	No symptoms	No symptoms	No symptoms	No	No	No	No	No	No	No	No	No	No	No	No	No	No	No	No	No	No	No	No	No	No	No
967	65	male	ZSAC	ZH	Yes	No	No	Ex-smoker	25.9259	Vocational training or specialized baccalaureate	Unemployed or other	6'000 - 12'000 CHF	No	184	No	WT	Not vaccinated prior to infection		Non-vaccinated	Non-vaccinated	Yes	1	1-2 symptoms	0 or 1 symptom	Mild	No	Yes	No	No	No	No	No	No	No	No	No	No	No	No	No	No	No	No	No	No	No	No	No	Cluster 1
968	28	male	ZSAC	ZH	No	No	No	Non-smoker	21.5559	University	Employed	6'000 - 12'000 CHF	No	193	No	WT	Not vaccinated prior to infection		Non-vaccinated	Non-vaccinated	No	0	No symptoms	No symptoms	No symptoms	No	No	No	No	No	No	No	No	No	No	No	No	No	No	No	No	No	No	No	No	No	No	No
969	59	female	CI	TI	No	No	No	Non-smoker	27.5482	University	Employed	6'000 - 12'000 CHF	No	208	No	Delta	Vaccinated prior to infection	mRNA	≥6 months	1-2 doses	No	0	No symptoms	No symptoms	No symptoms	No	No	No	No	No	No	No	No	No	No	No	No	No	No	No	No	No	No	No	No	No	No	No
970	63	female	ZSAC	ZH	No	No	No	Non-smoker	27.1416	Vocational training or specialized baccalaureate	Employed	<6'000 CHF	No	184	No	WT	Not vaccinated prior to infection		Non-vaccinated	Non-vaccinated	No	0	No symptoms	No symptoms	No symptoms	No	No	No	No	No	No	No	No	No	No	No	No	No	No	No	No	No	No	No	No	No	No	No
971	30	female	ZSAC	ZH	No	No	No	Non-smoker	17.4747	Vocational training or specialized baccalaureate	Student	<6'000 CHF	No	190	No	WT	Not vaccinated prior to infection		Non-vaccinated	Non-vaccinated	No	0	No symptoms	No symptoms	No symptoms	No	No	No	No	No	No	No	No	No	No	No	No	No	No	No	No	No	No	No	No	No	No	No
972	69	male	ZSAC	ZH	Yes	No	No	Non-smoker	21.4996	Vocational training or specialized baccalaureate	Retired	6'000 - 12'000 CHF	No	186	Yes	WT	Not vaccinated prior to infection		Non-vaccinated	Non-vaccinated	No	0	No symptoms	No symptoms	No symptoms	No	No	No	No	No	No	No	No	No	No	No	No	No	No	No	No	No	No	No	No	No	No	No
973	44	female	ZSAC	ZH	No	No	No	Non-smoker	25.763	Vocational training or specialized baccalaureate	Employed	6'000 - 12'000 CHF	No	183	No	WT	Not vaccinated prior to infection		Non-vaccinated	Non-vaccinated	No	0	No symptoms	No symptoms	No symptoms	No	No	No	No	No	No	No	No	No	No	No	No	No	No	No	No	No	No	No	No	No	No	No
974	74	male	ZSAC	ZH	Yes	No	No	Non-smoker	26.7949	University	Retired	>12'000 CHF	No	182	No	WT	Not vaccinated prior to infection		Non-vaccinated	Non-vaccinated	No	0	No symptoms	No symptoms	No symptoms	No	No	No	No	No	No	No	No	No	No	No	No	No	No	No	No	No	No	No	No	No	No	No
975	29	male	ZSAC	ZH	No	No	No	Smoker	25.9516	Higher technical school or college	Employed	6'000 - 12'000 CHF	No	186	No	WT	Not vaccinated prior to infection		Non-vaccinated	Non-vaccinated	Yes	1	1-2 symptoms	0 or 1 symptom	Mild	No	No	No	No	No	No	No	No	No	No	No	Yes	No	No	No	No	No	No	No	No	No	No	No	Cluster 1
976	61	female	ZSAC	ZH	No	No	No	Ex-smoker	19.5717	Vocational training or specialized baccalaureate	Unemployed or other	6'000 - 12'000 CHF	No	186	No	WT	Not vaccinated prior to infection		Non-vaccinated	Non-vaccinated	No	0	No symptoms	No symptoms	No symptoms	No	No	No	No	No	No	No	No	No	No	No	No	No	No	No	No	No	No	No	No	No	No	No
977	72	female	ZSAC	ZH	Yes	No	Yes	Non-smoker	21.4844	Vocational training or specialized baccalaureate	Retired	6'000 - 12'000 CHF	No	183	No	WT	Not vaccinated prior to infection		Non-vaccinated	Non-vaccinated	No	0	No symptoms	No symptoms	No symptoms	No	No	No	No	No	No	No	No	No	No	No	No	No	No	No	No	No	No	No	No	No	No	No
978	45	female	ZSAC	ZH	No	No	No	Non-smoker	21.4619	Higher technical school or college	Employed	>12'000 CHF	No	184	No	WT	Not vaccinated prior to infection		Non-vaccinated	Non-vaccinated	No	0	No symptoms	No symptoms	No symptoms	No	No	No	No	No	No	No	No	No	No	No	No	No	No	No	No	No	No	No	No	No	No	No
979	92	male	ZSAC	ZH	No	No	No	Non-smoker	21.4533	Vocational training or specialized baccalaureate	Retired	6'000 - 12'000 CHF	No	184	No	WT	Not vaccinated prior to infection		Non-vaccinated	Non-vaccinated	No	0	No symptoms	No symptoms	No symptoms	No	No	No	No	No	No	No	No	No	No	No	No	No	No	No	No	No	No	No	No	No	No	No
980	52	female	ZSAC	ZH	No	No	No	Ex-smoker	27.143	Higher technical school or college	Employed	6'000 - 12'000 CHF	No	182	No	WT	Not vaccinated prior to infection		Non-vaccinated	Non-vaccinated	Yes	3	3-5 symptoms	0 or 1 symptom	Moderate	Yes	No	No	No	Yes	No	No	Yes	No	No	No	No	No	No	No	No	No	No	No	No	No	No	No	Cluster 3
981	36	female	CI	TI	No	No	No	Non-smoker	22.2656	Vocational training or specialized baccalaureate	Retired	<6'000 CHF	No	155	No	Omicron	Vaccinated prior to infection	mRNA	<6 months	3 doses	No	0	No symptoms	No symptoms	No symptoms	No	No	No	No	No	No	No	No	No	No	No	No	No	No	No	No	No	No	No	No	No	No	No
982	39	male	ZSAC	ZH	No	No	No	Smoker	22.1453	Higher technical school or college	Employed	6'000 - 12'000 CHF	No	200	No	WT	Not vaccinated prior to infection		Non-vaccinated	Non-vaccinated	No	0	No symptoms	No symptoms	No symptoms	No	No	No	No	No	No	No	No	No	No	No	No	No	No	No	No	No	No	No	No	No	No	No
983	68	male	ZSAC	ZH	No	No	No	Non-smoker		Higher technical school or college	Employed	<6'000 CHF	No	189	No	WT	Not vaccinated prior to infection		Non-vaccinated	Non-vaccinated	No	0	No symptoms	No symptoms	No symptoms	No	No	No	No	No	No	No	No	No	No	No	No	No	No	No	No	No	No	No	No	No	No	No
984	65	male	ZSAC	ZH	Yes	No	No	Ex-smoker	26.1224	Higher technical school or college	Retired	>12'000 CHF	No	187	No	WT	Not vaccinated prior to infection		Non-vaccinated	Non-vaccinated	No	0	No symptoms	No symptoms	No symptoms	No	No	No	No	No	No	No	No	No	No	No	No	No	No	No	No	No	No	No	No	No	No	No
985	82	male	ZSAC	ZH	Yes	No	Yes	Ex-smoker	26.7036	University	Employed	<6'000 CHF	No	183	Yes	WT	Not vaccinated prior to infection		Non-vaccinated	Non-vaccinated	No	0	No symptoms	No symptoms	No symptoms	No	No	No	No	No	No	No	No	No	No	No	No	No	No	No	No	No	No	No	No	No	No	No
986	33	female	ZSAC	ZH	No	No	No	Smoker	19.4674	University	Employed	>12'000 CHF	No	182	No	WT	Not vaccinated prior to infection		Non-vaccinated	Non-vaccinated	No	0	No symptoms	No symptoms	No symptoms	No	No	No	No	No	No	No	No	No	No	No	No	No	No	No	No	No	No	No	No	No	No	No
987	32	female	ZSAC	ZH	No	No	No	Ex-smoker	20.7967	Vocational training or specialized baccalaureate	Employed	6'000 - 12'000 CHF	No	184	No	WT	Not vaccinated prior to infection		Non-vaccinated	Non-vaccinated	No	0	No symptoms	No symptoms	No symptoms	No	No	No	No	No	No	No	No	No	No	No	No	No	No	No	No	No	No	No	No	No	No	No
988	24	male	ZSAC	ZH	Yes	Yes	No	Non-smoker	22.5509	Vocational training or specialized baccalaureate	Student	<6'000 CHF	No	182	No	WT	Not vaccinated prior to infection		Non-vaccinated	Non-vaccinated	Yes	1	1-2 symptoms	0 or 1 symptom	Mild	No	No	No	No	No	No	No	No	No	No	No	Yes	No	No	No	No	No	No	No	No	No	No	No	Cluster 1
989	32	male	ZSAC	ZH	No	No	No	Non-smoker	26.2826	Vocational training or specialized baccalaureate	Employed	>12'000 CHF	No	184	No	WT	Not vaccinated prior to infection		Non-vaccinated	Non-vaccinated	No	0	No symptoms	No symptoms	No symptoms	No	No	No	No	No	No	No	No	No	No	No	No	No	No	No	No	No	No	No	No	No	No	No
990	26	female	ZSAC	ZH	No	No	No	Smoker	24.9649	Vocational training or specialized baccalaureate	Employed	<6'000 CHF	No	182	No	WT	Not vaccinated prior to infection		Non-vaccinated	Non-vaccinated	Yes	2	1-2 symptoms	2 symptoms	Mild	No	No	Yes	No	No	No	No	No	No	No	No	No	No	No	No	No	No	No	No	No	Yes	No	No	Cluster 2
991	62	female	ZSAC	ZH	Yes	No	Yes	Ex-smoker	27.1669	None or mandatory school	Employed	6'000 - 12'000 CHF	No	182	No	WT	Not vaccinated prior to infection		Non-vaccinated	Non-vaccinated	No	0	No symptoms	No symptoms	No symptoms	No	No	No	No	No	No	No	No	No	No	No	No	No	No	No	No	No	No	No	No	No	No	No
992	23	male	ZSAC	ZH	No	No	No	Ex-smoker	21.7776	University	Student	<6'000 CHF	No	182	No	WT	Not vaccinated prior to infection		Non-vaccinated	Non-vaccinated	No	0	No symptoms	No symptoms	No symptoms	No	No	No	No	No	No	No	No	No	No	No	No	No	No	No	No	No	No	No	No	No	No	No
993	45	female	CI	ZH	No	No	No	Non-smoker	23.8751	Higher technical school or college	Retired	6'000 - 12'000 CHF	No	185	No	Omicron	Vaccinated prior to infection	mRNA	<6 months	1-2 doses	No	0	No symptoms	No symptoms	No symptoms	No	No	No	No	No	No	No	No	No	No	No	No	No	No	No	No	No	No	No	No	No	No	No
994	29	female	ZSAC	ZH	No	No	No	Non-smoker	23.2335	Higher technical school or college	Employed	6'000 - 12'000 CHF	No	182	No	WT	Not vaccinated prior to infection		Non-vaccinated	Non-vaccinated	Yes	1	1-2 symptoms	0 or 1 symptom	Mild	No	No	No	No	No	No	No	No	No	No	Yes	No	No	No	No	No	No	No	No	No	No	No	No	Cluster 1
995	52	female	CI	ZH	No	No	No	Non-smoker	20.6852	Vocational training or specialized baccalaureate	Retired	<6'000 CHF	No	220	No	Delta	Vaccinated prior to infection	mRNA	≥6 months	1-2 doses	No	0	No symptoms	No symptoms	No symptoms	No	No	No	No	No	No	No	No	No	No	No	No	No	No	No	No	No	No	No	No	No	No	No
996	46	female	CI	TI	No	No	No	Non-smoker	27.5482	Higher technical school or college	Student		No	177	No	Omicron	Vaccinated prior to infection	mRNA	≥6 months	1-2 doses	No	0	No symptoms	No symptoms	No symptoms	No	No	No	No	No	No	No	No	No	No	No	No	No	No	No	No	No	No	No	No	No	No	No
997	74	male	ZSAC	ZH	Yes	No	Yes	Non-smoker	23.0954	Higher technical school or college	Retired	6'000 - 12'000 CHF	No	182	No	WT	Not vaccinated prior to infection		Non-vaccinated	Non-vaccinated	Yes	3	3-5 symptoms	2 symptoms	Severe	No	No	Yes	Yes	No	No	No	No	No	No	No	Yes	No	No	No	No	No	No	No	No	No	No	No	Cluster 1
998	29	female	ZSAC	ZH	No	No	No	Non-smoker	24.0569	Higher technical school or college	Employed	>12'000 CHF	No	186	No	WT	Not vaccinated prior to infection		Non-vaccinated	Non-vaccinated	No	0	No symptoms	No symptoms	No symptoms	No	No	No	No	No	No	No	No	No	No	No	No	No	No	No	No	No	No	No	No	No	No	No
999	49	male	ZSAC	ZH	No	No	No	Ex-smoker	27.1731	University	Employed	6'000 - 12'000 CHF	No	184	No	WT	Not vaccinated prior to infection		Non-vaccinated	Non-vaccinated	No	0	No symptoms	No symptoms	No symptoms	No	No	No	No	No	No	No	No	No	No	No	No	No	No	No	No	No	No	No	No	No	No	No
1000	71	male	ZSAC	ZH	Yes	Yes	No	Smoker	26.2346	Vocational training or specialized baccalaureate	Retired	<6'000 CHF	No	182	No	WT	Not vaccinated prior to infection		Non-vaccinated	Non-vaccinated	No	0	No symptoms	No symptoms	No symptoms	No	No	No	No	No	No	No	No	No	No	No	No	No	No	No	No	No	No	No	No	No	No	No
1001	38	female	CI	ZH	No	No	No	Non-smoker	23.3355	University	Retired	>12'000 CHF	No	214	No	Delta	Vaccinated prior to infection	mRNA	<6 months	1-2 doses	No	0	No symptoms	No symptoms	No symptoms	No	No	No	No	No	No	No	No	No	No	No	No	No	No	No	No	No	No	No	No	No	No	No
1002	27	female	ZSAC	ZH	No	No	No	Smoker	19.0948	Higher technical school or college	Employed	6'000 - 12'000 CHF	No	182	No	WT	Not vaccinated prior to infection		Non-vaccinated	Non-vaccinated	Yes	2	1-2 symptoms	0 or 1 symptom	Mild	No	Yes	No	No	No	No	Yes	No	No	No	No	No	No	No	No	No	No	No	No	No	No	No	No	Cluster 1
1003	65	male	ZSAC	ZH	No	No	No	Ex-smoker	24.6559	University	Retired	6'000 - 12'000 CHF	No	184	No	WT	Not vaccinated prior to infection		Non-vaccinated	Non-vaccinated	No	0	No symptoms	No symptoms	No symptoms	No	No	No	No	No	No	No	No	No	No	No	No	No	No	No	No	No	No	No	No	No	No	No
1004	47	male	CI	TI	No	No	No	Ex-smoker	23.5102	Higher technical school or college	Retired	6'000 - 12'000 CHF	No	169	No	Omicron	Vaccinated prior to infection	mRNA	<6 months	3 doses	No	0	No symptoms	No symptoms	No symptoms	No	No	No	No	No	No	No	No	No	No	No	No	No	No	No	No	No	No	No	No	No	No	No
1005	42	male	CI	TI	No	No	No	Smoker	27.0416	Vocational training or specialized baccalaureate	Retired	6'000 - 12'000 CHF	No	178	No	Omicron	Not vaccinated prior to infection		Non-vaccinated	Non-vaccinated	Yes	1	1-2 symptoms	0 or 1 symptom	Mild	No	No	No	No	No	No	Yes	No	No	No	No	No	No	No	No	No	No	No	No	No	No	No	No	Cluster 1
1006	27	female	ZSAC	ZH	No	No	No	Non-smoker	27.0842	Higher technical school or college	Employed	<6'000 CHF	No	182	No	WT	Not vaccinated prior to infection		Non-vaccinated	Non-vaccinated	No	0	No symptoms	No symptoms	No symptoms	No	No	No	No	No	No	No	No	No	No	No	No	No	No	No	No	No	No	No	No	No	No	No
1007	45	female	ZSAC	ZH	No	No	No	Non-smoker	20.5693	University	Unemployed or other	6'000 - 12'000 CHF	No	184	No	WT	Not vaccinated prior to infection		Non-vaccinated	Non-vaccinated	No	0	No symptoms	No symptoms	No symptoms	No	No	No	No	No	No	No	No	No	No	No	No	No	No	No	No	No	No	No	No	No	No	No
1008	52	female	ZSAC	ZH	Yes	No	No	Ex-smoker	37.9491	None or mandatory school	Employed	6'000 - 12'000 CHF	No	188	No	WT	Not vaccinated prior to infection		Non-vaccinated	Non-vaccinated	No	0	No symptoms	No symptoms	No symptoms	No	No	No	No	No	No	No	No	No	No	No	No	No	No	No	No	No	No	No	No	No	No	No
1009	51	female	ZSAC	ZH	No	No	No	Non-smoker	22.7732	University	Employed		No	186	No	WT	Not vaccinated prior to infection		Non-vaccinated	Non-vaccinated	No	0	No symptoms	No symptoms	No symptoms	No	No	No	No	No	No	No	No	No	No	No	No	No	No	No	No	No	No	No	No	No	No	No
1010	37	male	CI	ZH	No	No	No	Ex-smoker	23.8884	Higher technical school or college	Retired	6'000 - 12'000 CHF	No	198	No	Omicron	Vaccinated prior to infection	mRNA	<6 months	1-2 doses	No	0	No symptoms	No symptoms	No symptoms	No	No	No	No	No	No	No	No	No	No	No	No	No	No	No	No	No	No	No	No	No	No	No
1011	72	male	ZSAC	ZH	No	No	No	Non-smoker	23.3887	University	Retired	>12'000 CHF	No	182	No	WT	Not vaccinated prior to infection		Non-vaccinated	Non-vaccinated	No	0	No symptoms	No symptoms	No symptoms	No	No	No	No	No	No	No	No	No	No	No	No	No	No	No	No	No	No	No	No	No	No	No
1012	39	male	ZSAC	ZH	No	No	No	Non-smoker	22.6422	Higher technical school or college	Employed	6'000 - 12'000 CHF	No	183	No	WT	Not vaccinated prior to infection		Non-vaccinated	Non-vaccinated	No	0	No symptoms	No symptoms	No symptoms	No	No	No	No	No	No	No	No	No	No	No	No	No	No	No	No	No	No	No	No	No	No	No
1013	31	male	CI	TI	No	No	No	Ex-smoker	20.3052	Higher technical school or college	Retired	<6'000 CHF	Yes	187	No	Omicron	Not vaccinated prior to infection		Non-vaccinated	Non-vaccinated	No	0	No symptoms	No symptoms	No symptoms	No	No	No	No	No	No	No	No	No	No	No	No	No	No	No	No	No	No	No	No	No	No	No
1014	65	male	ZSAC	ZH	Yes	Yes	No	Ex-smoker	29.3658	Higher technical school or college	Employed	6'000 - 12'000 CHF	No	182	No	WT	Not vaccinated prior to infection		Non-vaccinated	Non-vaccinated	No	0	No symptoms	No symptoms	No symptoms	No	No	No	No	No	No	No	No	No	No	No	No	No	No	No	No	No	No	No	No	No	No	No
1015	76	female	ZSAC	ZH	Yes	Yes	No	Ex-smoker	23.4375	Vocational training or specialized baccalaureate	Retired	<6'000 CHF	No	190	No	WT	Not vaccinated prior to infection		Non-vaccinated	Non-vaccinated	Yes	5	3-5 symptoms	0 or 1 symptom	Moderate	No	No	No	No	Yes	Yes	No	No	No	No	No	Yes	No	No	No	No	Yes	No	No	Yes	No	No	No	Cluster 3
1016	39	female	ZSAC	ZH	No	No	No	Ex-smoker	23.5666	University	Employed	6'000 - 12'000 CHF	No	190	No	WT	Not vaccinated prior to infection		Non-vaccinated	Non-vaccinated	No	0	No symptoms	No symptoms	No symptoms	No	No	No	No	No	No	No	No	No	No	No	No	No	No	No	No	No	No	No	No	No	No	No
1017	48	male	ZSAC	ZH	No	No	No	Ex-smoker	22.7147	University	Employed	>12'000 CHF	No	182	No	WT	Not vaccinated prior to infection		Non-vaccinated	Non-vaccinated	No	0	No symptoms	No symptoms	No symptoms	No	No	No	No	No	No	No	No	No	No	No	No	No	No	No	No	No	No	No	No	No	No	No
1018	53	female	ZSAC	ZH	No	No	No	Non-smoker	22.4913	None or mandatory school	Employed	<6'000 CHF	No	186	No	WT	Not vaccinated prior to infection		Non-vaccinated	Non-vaccinated	No	0	No symptoms	No symptoms	No symptoms	No	No	No	No	No	No	No	No	No	No	No	No	No	No	No	No	No	No	No	No	No	No	No
1019	53	female	ZSAC	ZH	No	No	No	Non-smoker	25.4581	Vocational training or specialized baccalaureate	Employed	<6'000 CHF	No	195	No	WT	Not vaccinated prior to infection		Non-vaccinated	Non-vaccinated	Yes	3	3-5 symptoms	2+ symptoms	Mild	Yes	No	Yes	No	No	No	No	No	No	No	No	Yes	No	No	No	No	No	No	No	No	No	No	No	Cluster 1
1020	42	female	ZSAC	ZH	No	No	No	Non-smoker	19.052	Higher technical school or college	Employed	6'000 - 12'000 CHF	No	182	No	WT	Not vaccinated prior to infection		Non-vaccinated	Non-vaccinated	No	0	No symptoms	No symptoms	No symptoms	No	No	No	No	No	No	No	No	No	No	No	No	No	No	No	No	No	No	No	No	No	No	No
1021	69	female	CI	ZH	No	No	No	Non-smoker	35.4979	Vocational training or specialized baccalaureate	Employed		No	176	No	Delta	Vaccinated prior to infection	mRNA	≥6 months	1-2 doses	No	0	No symptoms	No symptoms	No symptoms	No	No	No	No	No	No	No	No	No	No	No	No	No	No	No	No	No	No	No	No	No	No	No
1022	51	female	ZSAC	ZH	No	No	No	Non-smoker	30.0433	Vocational training or specialized baccalaureate	Employed	<6'000 CHF	No	183	No	WT	Not vaccinated prior to infection		Non-vaccinated	Non-vaccinated	Yes	2	1-2 symptoms	0 or 1 symptom	Moderate	Yes	No	No	No	No	No	Yes	No	No	No	No	No	No	No	No	No	No	No	No	No	No	No	No	Cluster 1
1023	34	female	ZSAC	ZH	No	No	No	Ex-smoker	21.3839	Higher technical school or college	Employed	6'000 - 12'000 CHF	No	190	No	WT	Not vaccinated prior to infection		Non-vaccinated	Non-vaccinated	No	0	No symptoms	No symptoms	No symptoms	No	No	No	No	No	No	No	No	No	No	No	No	No	No	No	No	No	No	No	No	No	No	No
1024	48	female	CI	ZH	No	No	No	Smoker	29.7778	Vocational training or specialized baccalaureate	Retired	>12'000 CHF	No	193	No	Omicron	Vaccinated prior to infection	mRNA	<6 months	1-2 doses	No	0	No symptoms	No symptoms	No symptoms	No	No	No	No	No	No	No	No	No	No	No	No	No	No	No	No	No	No	No	No	No	No	No
1025	60	female	ZSAC	ZH	Yes	No	No	Non-smoker	22.0581	Higher technical school or college	Employed	>12'000 CHF	No	182	No	WT	Not vaccinated prior to infection		Non-vaccinated	Non-vaccinated	No	0	No symptoms	No symptoms	No symptoms	No	No	No	No	No	No	No	No	No	No	No	No	No	No	No	No	No	No	No	No	No	No	No
1026	54	male	ZSAC	ZH	No	No	No	Ex-smoker	29.0659	None or mandatory school	Employed	<6'000 CHF	No	182	No	WT	Not vaccinated prior to infection		Non-vaccinated	Non-vaccinated	No	0	No symptoms	No symptoms	No symptoms	No	No	No	No	No	No	No	No	No	No	No	No	No	No	No	No	No	No	No	No	No	No	No
1027	72	male	ZSAC	ZH	Yes	No	No	Ex-smoker	23.1834	Vocational training or specialized baccalaureate	Retired	6'000 - 12'000 CHF	No	182	No	WT	Not vaccinated prior to infection		Non-vaccinated	Non-vaccinated	No	0	No symptoms	No symptoms	No symptoms	No	No	No	No	No	No	No	No	No	No	No	No	No	No	No	No	No	No	No	No	No	No	No
1028	50	female	ZSAC	ZH	Yes	No	No	Non-smoker	20.5191	Higher technical school or college	Unemployed or other	<6'000 CHF	No	183	No	WT	Not vaccinated prior to infection		Non-vaccinated	Non-vaccinated	Yes	8	6+ symptoms	2+ symptoms	Severe	Yes	Yes	Yes	Yes	No	No	Yes	No	No	No	No	Yes	No	No	No	No	No	No	No	No	Yes	Yes	No	Cluster 2
1029	21	male	ZSAC	ZH	No	No	No	Smoker	22.9481	Higher technical school or college	Employed	<6'000 CHF	No	184	No	WT	Not vaccinated prior to infection		Non-vaccinated	Non-vaccinated	No	0	No symptoms	No symptoms	No symptoms	No	No	No	No	No	No	No	No	No	No	No	No	No	No	No	No	No	No	No	No	No	No	No
1030	42	female	ZSAC	ZH	No	No	No	Ex-smoker	20.1956	Vocational training or specialized baccalaureate	Employed	6'000 - 12'000 CHF	No	182	No	WT	Not vaccinated prior to infection		Non-vaccinated	Non-vaccinated	Yes	3	3-5 symptoms	2 symptoms	Mild	No	No	No	No	No	No	No	No	No	No	No	Yes	No	No	No	No	No	No	Yes	No	No	Yes	No	Cluster 1
1031	34	male	ZSAC	ZH	No	No	No	Smoker	21.0498	Higher technical school or college	Employed	<6'000 CHF	No	186	No	WT	Not vaccinated prior to infection		Non-vaccinated	Non-vaccinated	No	0	No symptoms	No symptoms	No symptoms	No	No	No	No	No	No	No	No	No	No	No	No	No	No	No	No	No	No	No	No	No	No	No
1032	41	female	CI	TI	No	No	No	Smoker	25.2595	Vocational training or specialized baccalaureate	Unemployed or other	<6'000 CHF	No	197	No	Omicron	Vaccinated prior to infection	mRNA	<6 months	1-2 doses	No	0	No symptoms	No symptoms	No symptoms	No	No	No	No	No	No	No	No	No	No	No	No	No	No	No	No	No	No	No	No	No	No	No
1033	55	female	ZSAC	ZH	No	No	No	Ex-smoker	27.0993	Higher technical school or college	Employed	>12'000 CHF	No	182	No	WT	Not vaccinated prior to infection		Non-vaccinated	Non-vaccinated	No	0	No symptoms	No symptoms	No symptoms	No	No	No	No	No	No	No	No	No	No	No	No	No	No	No	No	No	No	No	No	No	No	No
1034	28	male	CI	TI	No	No	No	Smoker	23.7654	Vocational training or specialized baccalaureate	Retired	<6'000 CHF	No	196	No	Delta	Vaccinated prior to infection	mRNA	<6 months	1-2 doses	Yes	1	1-2 symptoms	0 or 1 symptom	Mild	No	No	No	No	No	No	Yes	No	No	No	No	No	No	No	No	No	No	No	No	No	No	No	No	Cluster 1
1035	33	female	ZSAC	ZH	No	No	No	Non-smoker	21.0077	University	Employed	6'000 - 12'000 CHF	No	185	No	WT	Not vaccinated prior to infection		Non-vaccinated	Non-vaccinated	No	0	No symptoms	No symptoms	No symptoms	No	No	No	No	No	No	No	No	No	No	No	No	No	No	No	No	No	No	No	No	No	No	No
1036	31	female	ZSAC	ZH	No	No	No	Non-smoker	19.2336	Higher technical school or college	Employed	6'000 - 12'000 CHF	No	183	No	WT	Not vaccinated prior to infection		Non-vaccinated	Non-vaccinated	Yes	1	1-2 symptoms	0 or 1 symptom	Mild	No	No	No	No	No	No	No	No	No	No	No	Yes	No	No	No	No	No	No	No	No	No	No	No	Cluster 1
1037	59	female	CI	TI	No	No	No	Ex-smoker	21.875	Vocational training or specialized baccalaureate	Unemployed or other	6'000 - 12'000 CHF	No	190	No	Omicron	Vaccinated prior to infection	mRNA	≥6 months	1-2 doses	No	0	No symptoms	No symptoms	No symptoms	No	No	No	No	No	No	No	No	No	No	No	No	No	No	No	No	No	No	No	No	No	No	No
1038	67	female	ZSAC	ZH	Yes	No	No	Ex-smoker	21.7193	Vocational training or specialized baccalaureate	Retired	6'000 - 12'000 CHF	No	182	Yes	WT	Not vaccinated prior to infection		Non-vaccinated	Non-vaccinated	Yes	2	1-2 symptoms	0 or 1 symptom	Mild	No	No	Yes	No	No	No	No	No	No	No	No	No	No	No	No	No	No	No	No	Yes	No	No	No	Cluster 1
1039	28	male	ZSAC	ZH	No	No	No	Ex-smoker	21.1616	Vocational training or specialized baccalaureate	Unemployed or other	>12'000 CHF	No	182	No	WT	Not vaccinated prior to infection		Non-vaccinated	Non-vaccinated	No	0	No symptoms	No symptoms	No symptoms	No	No	No	No	No	No	No	No	No	No	No	No	No	No	No	No	No	No	No	No	No	No	No
1040	58	female	ZSAC	ZH	No	No	No	Non-smoker	23.7812	Vocational training or specialized baccalaureate	Employed	<6'000 CHF	No	182	No	WT	Not vaccinated prior to infection		Non-vaccinated	Non-vaccinated	No	0	No symptoms	No symptoms	No symptoms	No	No	No	No	No	No	No	No	No	No	No	No	No	No	No	No	No	No	No	No	No	No	No
1041	51	female	CI	ZH	No	No	No	Smoker	19.8177	University	Retired	>12'000 CHF	No	193	No	Omicron	Vaccinated prior to infection	mRNA	<6 months	1-2 doses	No	0	No symptoms	No symptoms	No symptoms	No	No	No	No	No	No	No	No	No	No	No	No	No	No	No	No	No	No	No	No	No	No	No
1042	30	female	ZSAC	ZH	No	No	No	Ex-smoker	21.9671	Vocational training or specialized baccalaureate	Employed	<6'000 CHF	No		No	WT	Not vaccinated prior to infection		Non-vaccinated	Non-vaccinated	No	0	No symptoms	No symptoms	No symptoms	No	No	No	No	No	No	No	No	No	No	No	No	No	No	No	No	No	No	No	No	No	No	No
1043	38	female	ZSAC	ZH	No	No	No	Non-smoker	19.3515	Vocational training or specialized baccalaureate	Employed	6'000 - 12'000 CHF	No	182	No	WT	Not vaccinated prior to infection		Non-vaccinated	Non-vaccinated	No	0	No symptoms	No symptoms	No symptoms	No	No	No	No	No	No	No	No	No	No	No	No	No	No	No	No	No	No	No	No	No	No	No
1044	68	male	ZSAC	ZH	Yes	No	No	Ex-smoker	30.2992	University	Retired	6'000 - 12'000 CHF	No	182	No	WT	Not vaccinated prior to infection		Non-vaccinated	Non-vaccinated	No	0	No symptoms	No symptoms	No symptoms	No	No	No	No	No	No	No	No	No	No	No	No	No	No	No	No	No	No	No	No	No	No	No
1045	46	female	ZSAC	ZH	No	No	No	Non-smoker	28.578	Higher technical school or college	Employed	6'000 - 12'000 CHF	No	182	No	WT	Not vaccinated prior to infection		Non-vaccinated	Non-vaccinated	No	0	No symptoms	No symptoms	No symptoms	No	No	No	No	No	No	No	No	No	No	No	No	No	No	No	No	No	No	No	No	No	No	No
1046	24	female	ZSAC	ZH	No	No	No	Smoker	27.6361	University	Employed	6'000 - 12'000 CHF	No	182	No	WT	Not vaccinated prior to infection		Non-vaccinated	Non-vaccinated	No	0	No symptoms	No symptoms	No symptoms	No	No	No	No	No	No	No	No	No	No	No	No	No	No	No	No	No	No	No	No	No	No	No
1047	68	female	CI	TI	No	No	No	Non-smoker	26.8136	Vocational training or specialized baccalaureate	Employed	<6'000 CHF	No	151	No	Omicron	Vaccinated prior to infection	mRNA	<6 months	1-2 doses	No	0	No symptoms	No symptoms	No symptoms	No	No	No	No	No	No	No	No	No	No	No	No	No	No	No	No	No	No	No	No	No	No	No
1048	39	female	ZSAC	ZH	No	No	No	Ex-smoker	20	University	Employed	>12'000 CHF	No	182	No	WT	Not vaccinated prior to infection		Non-vaccinated	Non-vaccinated	No	0	No symptoms	No symptoms	No symptoms	No	No	No	No	No	No	No	No	No	No	No	No	No	No	No	No	No	No	No	No	No	No	No
1049	42	female	CI	ZH	No	No	No	Non-smoker	22.8624	University	Retired	>12'000 CHF	No	188	No	Omicron	Vaccinated prior to infection	mRNA	<6 months	3 doses	No	0	No symptoms	No symptoms	No symptoms	No	No	No	No	No	No	No	No	No	No	No	No	No	No	No	No	No	No	No	No	No	No	No
1050	55	female	ZSAC	ZH	No	No	No	Non-smoker	23.4375	Vocational training or specialized baccalaureate	Employed	6'000 - 12'000 CHF	No	185	No	WT	Not vaccinated prior to infection		Non-vaccinated	Non-vaccinated	No	0	No symptoms	No symptoms	No symptoms	No	No	No	No	No	No	No	No	No	No	No	No	No	No	No	No	No	No	No	No	No	No	No
1051	27	male	CI	TI	No	No	No	Non-smoker	22.3863	University	Unemployed or other		Yes	209	No	Delta	Not vaccinated prior to infection		Non-vaccinated	Non-vaccinated	No	0	No symptoms	No symptoms	No symptoms	No	No	No	No	No	No	No	No	No	No	No	No	No	No	No	No	No	No	No	No	No	No	No
1052	46	male	ZSAC	ZH	No	No	No	Non-smoker	22.546	Higher technical school or college	Employed	>12'000 CHF	No	182	No	WT	Not vaccinated prior to infection		Non-vaccinated	Non-vaccinated	No	0	No symptoms	No symptoms	No symptoms	No	No	No	No	No	No	No	No	No	No	No	No	No	No	No	No	No	No	No	No	No	No	No
1053	76	male	ZSAC	ZH	Yes	No	No		26.7539	None or mandatory school	Retired	6'000 - 12'000 CHF	No	184	No	WT	Not vaccinated prior to infection		Non-vaccinated	Non-vaccinated	No	0	No symptoms	No symptoms	No symptoms	No	No	No	No	No	No	No	No	No	No	No	No	No	No	No	No	No	No	No	No	No	No	No
1054	56	male	ZSAC	ZH	Yes	Yes	No	Ex-smoker	25.0829	Higher technical school or college	Employed	6'000 - 12'000 CHF	No	182	No	WT	Not vaccinated prior to infection		Non-vaccinated	Non-vaccinated	No	0	No symptoms	No symptoms	No symptoms	No	No	No	No	No	No	No	No	No	No	No	No	No	No	No	No	No	No	No	No	No	No	No
1055	28	female	ZSAC	ZH	Yes	Yes	No	Non-smoker	24.0346	Higher technical school or college	Unemployed or other	<6'000 CHF	No	182	No	WT	Not vaccinated prior to infection		Non-vaccinated	Non-vaccinated	No	0	No symptoms	No symptoms	No symptoms	No	No	No	No	No	No	No	No	No	No	No	No	No	No	No	No	No	No	No	No	No	No	No
1056	28	male	ZSAC	ZH	No	No	No	Smoker	25.1063	University	Employed	>12'000 CHF	No		No	WT	Not vaccinated prior to infection		Non-vaccinated	Non-vaccinated	Yes	2	1-2 symptoms	2 symptoms	Mild	Yes	No	No	No	No	No	No	No	No	No	No	No	No	No	No	No	No	No	No	No	No	Yes	No	Cluster 2
1057	40	male	ZSAC	ZH	No	No	No	Non-smoker	26.2346	Vocational training or specialized baccalaureate	Employed	6'000 - 12'000 CHF	No	182	No	WT	Not vaccinated prior to infection		Non-vaccinated	Non-vaccinated	No	0	No symptoms	No symptoms	No symptoms	No	No	No	No	No	No	No	No	No	No	No	No	No	No	No	No	No	No	No	No	No	No	No
1058	26	female	ZSAC	ZH	Yes	Yes	No	Non-smoker	22.8329	Vocational training or specialized baccalaureate	Student	<6'000 CHF	No	186	No	WT	Not vaccinated prior to infection		Non-vaccinated	Non-vaccinated	No	0	No symptoms	No symptoms	No symptoms	No	No	No	No	No	No	No	No	No	No	No	No	No	No	No	No	No	No	No	No	No	No	No
1059	75	female	ZSAC	ZH	Yes	No	No	Ex-smoker	26.2188	University	Retired	6'000 - 12'000 CHF	No	182	No	WT	Not vaccinated prior to infection		Non-vaccinated	Non-vaccinated	No	0	No symptoms	No symptoms	No symptoms	No	No	No	No	No	No	No	No	No	No	No	No	No	No	No	No	No	No	No	No	No	No	No
1060	53	male	CI	ZH	No	No	No	Non-smoker	27.0416	Higher technical school or college	Retired	6'000 - 12'000 CHF	Yes	182	No	Delta	Not vaccinated prior to infection		Non-vaccinated	Non-vaccinated	No	0	No symptoms	No symptoms	No symptoms	No	No	No	No	No	No	No	No	No	No	No	No	No	No	No	No	No	No	No	No	No	No	No
1061	35	male	CI	TI	No	No	No	Non-smoker	30.1162	Vocational training or specialized baccalaureate	Retired	<6'000 CHF	No	172	No	Delta	Vaccinated prior to infection	mRNA	<6 months	1-2 doses	Yes	2	1-2 symptoms	2 symptoms	Moderate	Yes	No	Yes	No	No	No	No	No	No	No	No	No	No	No	No	No	No	No	No	No	No	No	No	Cluster 1
1062	32	male	CI	ZH	No	No	No	Non-smoker	23.6614	Vocational training or specialized baccalaureate	Retired	6'000 - 12'000 CHF	No	186	No	Omicron	Vaccinated prior to infection	mRNA	<6 months	1-2 doses	No	0	No symptoms	No symptoms	No symptoms	No	No	No	No	No	No	No	No	No	No	No	No	No	No	No	No	No	No	No	No	No	No	No
1063	76	female	ZSAC	ZH	No	No	No	Non-smoker	23.5883	Higher technical school or college	Employed	<6'000 CHF	No	182	No	WT	Not vaccinated prior to infection		Non-vaccinated	Non-vaccinated	Yes	1	1-2 symptoms	0 or 1 symptom	Mild	No	No	No	No	No	No	No	No	No	No	No	Yes	No	No	No	No	No	No	No	No	No	No	No	Cluster 1
1064	47	female	ZSAC	ZH	No	No	No	Non-smoker	25.2174	Higher technical school or college	Unemployed or other	<6'000 CHF	No	182	No	WT	Not vaccinated prior to infection		Non-vaccinated	Non-vaccinated	No	0	No symptoms	No symptoms	No symptoms	No	No	No	No	No	No	No	No	No	No	No	No	No	No	No	No	No	No	No	No	No	No	No
1065	59	female	ZSAC	ZH	Yes	Yes	No	Smoker	20.7612	University	Employed	<6'000 CHF	No	185	No	WT	Not vaccinated prior to infection		Non-vaccinated	Non-vaccinated	Yes	2	1-2 symptoms	2 symptoms	Moderate	Yes	No	No	No	No	No	No	No	No	No	No	No	No	No	No	No	No	No	No	No	No	Yes	No	Cluster 2
1066	30	female	ZSAC	ZH	No	No	No	Non-smoker	23.4375	Higher technical school or college	Employed	6'000 - 12'000 CHF	No	184	No	WT	Not vaccinated prior to infection		Non-vaccinated	Non-vaccinated	No	0	No symptoms	No symptoms	No symptoms	No	No	No	No	No	No	No	No	No	No	No	No	No	No	No	No	No	No	No	No	No	No	No
1067	62	female	ZSAC	ZH	Yes	Yes	Yes	Smoker	34.049		Unemployed or other		No	184	No	WT	Not vaccinated prior to infection		Non-vaccinated	Non-vaccinated	Yes	1	1-2 symptoms	0 or 1 symptom	Mild	No	No	No	No	No	No	No	No	No	No	No	No	No	No	No	No	No	No	No	No	No	No	Yes	Cluster 1
1068	28	male	ZSAC	ZH	No	No	No	Non-smoker	20.8117	University	Employed	>12'000 CHF	No	182	No	WT	Not vaccinated prior to infection		Non-vaccinated	Non-vaccinated	No	0	No symptoms	No symptoms	No symptoms	No	No	No	No	No	No	No	No	No	No	No	No	No	No	No	No	No	No	No	No	No	No	No
1069	20	female	ZSAC	ZH	No	No	No	Non-smoker	22.6409	Vocational training or specialized baccalaureate	Student	>12'000 CHF	No	182	No	WT	Not vaccinated prior to infection		Non-vaccinated	Non-vaccinated	No	0	No symptoms	No symptoms	No symptoms	No	No	No	No	No	No	No	No	No	No	No	No	No	No	No	No	No	No	No	No	No	No	No
1070	36	female	CI	ZH	No	No	No	Ex-smoker	28.5156	Vocational training or specialized baccalaureate	Student	<6'000 CHF	No	162	No	Omicron	Not vaccinated prior to infection		Non-vaccinated	Non-vaccinated	No	0	No symptoms	No symptoms	No symptoms	No	No	No	No	No	No	No	No	No	No	No	No	No	No	No	No	No	No	No	No	No	No	No
1071	37	male	ZSAC	ZH	No	No	No	Smoker	24.8971	Higher technical school or college	Employed	6'000 - 12'000 CHF	No	186	No	WT	Not vaccinated prior to infection		Non-vaccinated	Non-vaccinated	Yes	1	1-2 symptoms	0 or 1 symptom	Mild	No	No	No	No	No	No	No	No	No	No	No	Yes	No	No	No	No	No	No	No	No	No	No	No	Cluster 1
1072	31	male	ZSAC	ZH	No	No	No	Non-smoker	20.6541	University	Employed	>12'000 CHF	No	184	No	WT	Not vaccinated prior to infection		Non-vaccinated	Non-vaccinated	Yes	1	1-2 symptoms	0 or 1 symptom	Mild	No	No	No	No	No	No	No	No	No	No	No	Yes	No	No	No	No	No	No	No	No	No	No	No	Cluster 1
1073	30	female	ZSAC	ZH	Yes	Yes	No	Ex-smoker	25.0593	Higher technical school or college	Employed	<6'000 CHF	No		No	WT	Not vaccinated prior to infection		Non-vaccinated	Non-vaccinated	No	0	No symptoms	No symptoms	No symptoms	No	No	No	No	No	No	No	No	No	No	No	No	No	No	No	No	No	No	No	No	No	No	No
1074	72	male	ZSAC	ZH	No	No	No	Non-smoker	24.623	Vocational training or specialized baccalaureate	Unemployed or other	6'000 - 12'000 CHF	No	182	No	WT	Not vaccinated prior to infection		Non-vaccinated	Non-vaccinated	No	0	No symptoms	No symptoms	No symptoms	No	No	No	No	No	No	No	No	No	No	No	No	No	No	No	No	No	No	No	No	No	No	No
1075	67	male	ZSAC	ZH	Yes	No	Yes	Ex-smoker	32.9287	Vocational training or specialized baccalaureate	Retired	6'000 - 12'000 CHF	No	182	No	WT	Not vaccinated prior to infection		Non-vaccinated	Non-vaccinated	No	0	No symptoms	No symptoms	No symptoms	No	No	No	No	No	No	No	No	No	No	No	No	No	No	No	No	No	No	No	No	No	No	No
1076	72	male	ZSAC	ZH	Yes	No	No	Non-smoker	22.4813	Vocational training or specialized baccalaureate	Retired	<6'000 CHF	No	187	No	WT	Not vaccinated prior to infection		Non-vaccinated	Non-vaccinated	No	0	No symptoms	No symptoms	No symptoms	No	No	No	No	No	No	No	No	No	No	No	No	No	No	No	No	No	No	No	No	No	No	No
1077	58	male	ZSAC	ZH	Yes	Yes	No	Non-smoker	21.6216	University	Employed	6'000 - 12'000 CHF	No	183	No	WT	Not vaccinated prior to infection		Non-vaccinated	Non-vaccinated	No	0	No symptoms	No symptoms	No symptoms	No	No	No	No	No	No	No	No	No	No	No	No	No	No	No	No	No	No	No	No	No	No	No
1078	39	female	ZSAC	ZH	No	No	No	Ex-smoker	22.7732	University	Employed	>12'000 CHF	No	184	No	WT	Not vaccinated prior to infection		Non-vaccinated	Non-vaccinated	No	0	No symptoms	No symptoms	No symptoms	No	No	No	No	No	No	No	No	No	No	No	No	No	No	No	No	No	No	No	No	No	No	No
1079	68	male	ZSAC	ZH	Yes	No	Yes	Ex-smoker	23.8895	Vocational training or specialized baccalaureate	Retired	<6'000 CHF	No	182	No	WT	Not vaccinated prior to infection		Non-vaccinated	Non-vaccinated	Yes	6	6+ symptoms	2+ symptoms	Moderate	Yes	Yes	Yes	No	No	No	No	No	No	No	No	No	No	No	No	No	No	No	No	No	Yes	Yes	Yes	Cluster 2
1080	70	male	ZSAC	ZH	Yes	No	Yes	Non-smoker	24.7252	University	Employed	<6'000 CHF	No	184	No	WT	Not vaccinated prior to infection		Non-vaccinated	Non-vaccinated	Yes	1	1-2 symptoms	0 or 1 symptom	Mild	No	No	No	No	No	No	No	No	No	No	No	Yes	No	No	No	No	No	No	No	No	No	No	No	Cluster 1
1081	73	male	CI	TI	Yes	No	Yes	Non-smoker	24.2215	Vocational training or specialized baccalaureate	Employed	<6'000 CHF	No	152	No	Delta	Not vaccinated prior to infection		Non-vaccinated	Non-vaccinated	No	0	No symptoms	No symptoms	No symptoms	No	No	No	No	No	No	No	No	No	No	No	No	No	No	No	No	No	No	No	No	No	No	No
1082	58	male	ZSAC	ZH	No	No	No	Ex-smoker	25.42	Higher technical school or college	Employed	6'000 - 12'000 CHF	No	183	No	WT	Not vaccinated prior to infection		Non-vaccinated	Non-vaccinated	No	0	No symptoms	No symptoms	No symptoms	No	No	No	No	No	No	No	No	No	No	No	No	No	No	No	No	No	No	No	No	No	No	No
1083	70	male	ZSAC	ZH	Yes	No	Yes	Non-smoker	27.4717	Higher technical school or college	Employed	<6'000 CHF	No	187	No	WT	Not vaccinated prior to infection		Non-vaccinated	Non-vaccinated	Yes	5	3-5 symptoms	2+ symptoms	Mild	Yes	Yes	Yes	No	No	No	No	No	No	No	No	No	No	No	No	No	No	No	No	No	Yes	Yes	No	Cluster 2
1084	47	female	ZSAC	ZH	No	No	No	Non-smoker	17.2635	Higher technical school or college	Employed	6'000 - 12'000 CHF	No	182	No	WT	Not vaccinated prior to infection		Non-vaccinated	Non-vaccinated	No	0	No symptoms	No symptoms	No symptoms	No	No	No	No	No	No	No	No	No	No	No	No	No	No	No	No	No	No	No	No	No	No	No
1085	51	female	CI	TI	No	No	No	Non-smoker	19.3625	University	Employed		No	167	No	Omicron	Vaccinated prior to infection	mRNA	<6 months	1-2 doses	No	0	No symptoms	No symptoms	No symptoms	No	No	No	No	No	No	No	No	No	No	No	No	No	No	No	No	No	No	No	No	No	No	No
1086	62	male	CI	ZH	No	No	No	Non-smoker	27.4506	Vocational training or specialized baccalaureate	Employed	6'000 - 12'000 CHF	No	153	No	Omicron	Vaccinated prior to infection	mRNA	≥6 months	1-2 doses	No	0	No symptoms	No symptoms	No symptoms	No	No	No	No	No	No	No	No	No	No	No	No	No	No	No	No	No	No	No	No	No	No	No
1087	35	female	CI	TI	No	No	No	Non-smoker	19.7133	Vocational training or specialized baccalaureate	Retired	6'000 - 12'000 CHF	No	156	No	Delta	Not vaccinated prior to infection		Non-vaccinated	Non-vaccinated	No	0	No symptoms	No symptoms	No symptoms	No	No	No	No	No	No	No	No	No	No	No	No	No	No	No	No	No	No	No	No	No	No	No
1088	54	male	ZSAC	ZH	No	No	No	Ex-smoker	35.5918	Vocational training or specialized baccalaureate	Employed	6'000 - 12'000 CHF	No	189	No	WT	Not vaccinated prior to infection		Non-vaccinated	Non-vaccinated	No	0	No symptoms	No symptoms	No symptoms	No	No	No	No	No	No	No	No	No	No	No	No	No	No	No	No	No	No	No	No	No	No	No
1089	32	male	ZSAC	ZH	No	No	No	Smoker	28.1887	Vocational training or specialized baccalaureate	Unemployed or other	<6'000 CHF	No	182	No	WT	Not vaccinated prior to infection		Non-vaccinated	Non-vaccinated	Yes	1	1-2 symptoms	0 or 1 symptom	Moderate	No	Yes	No	No	No	No	No	No	No	No	No	No	No	No	No	No	No	No	No	No	No	No	No	Cluster 1
1090	68	female	ZSAC	ZH	No	No	No	Non-smoker	22.5827	Higher technical school or college	Retired	6'000 - 12'000 CHF	No	182	No	WT	Not vaccinated prior to infection		Non-vaccinated	Non-vaccinated	No	0	No symptoms	No symptoms	No symptoms	No	No	No	No	No	No	No	No	No	No	No	No	No	No	No	No	No	No	No	No	No	No	No
1091	28	female	ZSAC	ZH	Yes	Yes		Non-smoker	19.6283	University	Employed	<6'000 CHF	No	186	No	WT	Not vaccinated prior to infection		Non-vaccinated	Non-vaccinated	No	0	No symptoms	No symptoms	No symptoms	No	No	No	No	No	No	No	No	No	No	No	No	No	No	No	No	No	No	No	No	No	No	No
1092	55	male	CI	ZH	No	No	No	Non-smoker	23.5036	Higher technical school or college	Retired	>12'000 CHF	No	156	No	Omicron	Not vaccinated prior to infection		Non-vaccinated	Non-vaccinated	No	0	No symptoms	No symptoms	No symptoms	No	No	No	No	No	No	No	No	No	No	No	No	No	No	No	No	No	No	No	No	No	No	No
1093	65	male	ZSAC	ZH	No	No	No	Non-smoker	27.6361	Vocational training or specialized baccalaureate	Employed	6'000 - 12'000 CHF	No	183	No	WT	Not vaccinated prior to infection		Non-vaccinated	Non-vaccinated	No	0	No symptoms	No symptoms	No symptoms	No	No	No	No	No	No	No	No	No	No	No	No	No	No	No	No	No	No	No	No	No	No	No
1094	56	female	ZSAC	ZH	No	No	No	Non-smoker	23.5883	Vocational training or specialized baccalaureate	Employed	<6'000 CHF	No	182	No	WT	Not vaccinated prior to infection		Non-vaccinated	Non-vaccinated	No	0	No symptoms	No symptoms	No symptoms	No	No	No	No	No	No	No	No	No	No	No	No	No	No	No	No	No	No	No	No	No	No	No
1095	61	female	ZSAC	ZH	No	No	No	Non-smoker	20.5499	Higher technical school or college	Employed	>12'000 CHF	No	182	No	WT	Not vaccinated prior to infection		Non-vaccinated	Non-vaccinated	Yes	2	1-2 symptoms	0 or 1 symptom	Mild	No	No	Yes	No	No	No	No	No	No	No	No	No	No	No	No	No	No	No	No	Yes	No	No	No	Cluster 1
1096	48	male	ZSAC	ZH	No	No	No	Ex-smoker	26.5927	Higher technical school or college	Employed	>12'000 CHF	No	182	No	WT	Not vaccinated prior to infection		Non-vaccinated	Non-vaccinated	Yes	1	1-2 symptoms	0 or 1 symptom	Mild	No	No	No	No	No	No	No	No	No	No	No	Yes	No	No	No	No	No	No	No	No	No	No	No	Cluster 1
1097	58	female	CI	ZH	No	No	No	Ex-smoker	29.668	Vocational training or specialized baccalaureate	Retired	>12'000 CHF	No	167	No	Omicron	Vaccinated prior to infection	mRNA	≥6 months	1-2 doses	Yes	1	1-2 symptoms	0 or 1 symptom	Mild	No	No	Yes	No	No	No	No	No	No	No	No	No	No	No	No	No	No	No	No	No	No	No	No	Cluster 1
1098	65	male	ZSAC	ZH	No	No		Ex-smoker	26.7539	University	Retired	>12'000 CHF	No	184	No	WT	Not vaccinated prior to infection		Non-vaccinated	Non-vaccinated	No	0	No symptoms	No symptoms	No symptoms	No	No	No	No	No	No	No	No	No	No	No	No	No	No	No	No	No	No	No	No	No	No	No
1099	33	female	CI	ZH	No	No	No	Non-smoker	20.7612	University	Retired		No	159	No	Omicron	Vaccinated prior to infection	mRNA	≥6 months	1-2 doses	No	0	No symptoms	No symptoms	No symptoms	No	No	No	No	No	No	No	No	No	No	No	No	No	No	No	No	No	No	No	No	No	No	No
1100	24	male	CI	ZH	No	No	No	Non-smoker	21.1463	Vocational training or specialized baccalaureate	Retired	<6'000 CHF	No	175	No	Delta	Not vaccinated prior to infection		Non-vaccinated	Non-vaccinated	No	0	No symptoms	No symptoms	No symptoms	No	No	No	No	No	No	No	No	No	No	No	No	No	No	No	No	No	No	No	No	No	No	No
1101	66	female	CI	ZH	No	No	No	Non-smoker	20.9566	University	Employed	6'000 - 12'000 CHF	No	168	No	Delta	Vaccinated prior to infection	mRNA	<6 months	1-2 doses	No	0	No symptoms	No symptoms	No symptoms	No	No	No	No	No	No	No	No	No	No	No	No	No	No	No	No	No	No	No	No	No	No	No
1102	72	female	ZSAC	ZH	Yes	No	No	Non-smoker	24.093	Vocational training or specialized baccalaureate	Retired	6'000 - 12'000 CHF	No	184	No	WT	Not vaccinated prior to infection		Non-vaccinated	Non-vaccinated	No	0	No symptoms	No symptoms	No symptoms	No	No	No	No	No	No	No	No	No	No	No	No	No	No	No	No	No	No	No	No	No	No	No
1103	45	male	CI	ZH	No	No	No	Ex-smoker	28.2933	University	Employed	>12'000 CHF	No	185	No	Omicron	Vaccinated prior to infection	mRNA	<6 months	1-2 doses	No	0	No symptoms	No symptoms	No symptoms	No	No	No	No	No	No	No	No	No	No	No	No	No	No	No	No	No	No	No	No	No	No	No
1104	31	female	ZSAC	ZH	No	No	No	Non-smoker	22.3081	Higher technical school or college	Employed	<6'000 CHF	No	182	No	WT	Not vaccinated prior to infection		Non-vaccinated	Non-vaccinated	No	0	No symptoms	No symptoms	No symptoms	No	No	No	No	No	No	No	No	No	No	No	No	No	No	No	No	No	No	No	No	No	No	No
1105	79	female	CI	TI	Yes	No	No	Ex-smoker	23.4375	Vocational training or specialized baccalaureate	Employed	6'000 - 12'000 CHF	No	204	No	Delta	Vaccinated prior to infection	mRNA	<6 months	1-2 doses	No	0	No symptoms	No symptoms	No symptoms	No	No	No	No	No	No	No	No	No	No	No	No	No	No	No	No	No	No	No	No	No	No	No
1106	88	female	ZSAC	ZH	Yes	No	Yes	Non-smoker	24.2568	Vocational training or specialized baccalaureate	Retired	<6'000 CHF	No	183	No	WT	Not vaccinated prior to infection		Non-vaccinated	Non-vaccinated	Yes	3	3-5 symptoms	2+ symptoms	Severe	No	Yes	Yes	No	No	No	No	No	No	No	No	Yes	No	No	No	No	No	No	No	No	No	No	No	Cluster 1
1107	36	female	CI	TI	No	No	No	Non-smoker	18.424	University	Retired	6'000 - 12'000 CHF	No	163	No	Omicron	Vaccinated prior to infection	mRNA	≥6 months	1-2 doses	No	0	No symptoms	No symptoms	No symptoms	No	No	No	No	No	No	No	No	No	No	No	No	No	No	No	No	No	No	No	No	No	No	No
1108	44	male	CI	ZH	No	No	No	Non-smoker	25.7371	University	Retired	>12'000 CHF	No	171	No	Delta	Vaccinated prior to infection	mRNA	<6 months	1-2 doses	No	0	No symptoms	No symptoms	No symptoms	No	No	No	No	No	No	No	No	No	No	No	No	No	No	No	No	No	No	No	No	No	No	No
1109	29	female	CI	ZH	No	No	No	Non-smoker	20.5499	Higher technical school or college	Retired	<6'000 CHF	No	151	No	Delta	Not vaccinated prior to infection		Non-vaccinated	Non-vaccinated	No	0	No symptoms	No symptoms	No symptoms	No	No	No	No	No	No	No	No	No	No	No	No	No	No	No	No	No	No	No	No	No	No	No
1110	40	male	ZSAC	ZH	No	No	No	Ex-smoker	35.1027	Higher technical school or college	Unemployed or other	6'000 - 12'000 CHF	No	195	No	WT	Not vaccinated prior to infection		Non-vaccinated	Non-vaccinated	No	0	No symptoms	No symptoms	No symptoms	No	No	No	No	No	No	No	No	No	No	No	No	No	No	No	No	No	No	No	No	No	No	No
1111	68	male	ZSAC	ZH	No	No	No	Ex-smoker	21.6333	University	Unemployed or other	>12'000 CHF	No	183	No	WT	Not vaccinated prior to infection		Non-vaccinated	Non-vaccinated	No	0	No symptoms	No symptoms	No symptoms	No	No	No	No	No	No	No	No	No	No	No	No	No	No	No	No	No	No	No	No	No	No	No
1112	20	male	ZSAC	ZH	No	No	No	Non-smoker	31.0249	Vocational training or specialized baccalaureate	Employed	<6'000 CHF	No	186	No	WT	Not vaccinated prior to infection		Non-vaccinated	Non-vaccinated	No	0	No symptoms	No symptoms	No symptoms	No	No	No	No	No	No	No	No	No	No	No	No	No	No	No	No	No	No	No	No	No	No	No
1113	45	male	CI	ZH	No	No	No	Non-smoker	21.1327	University	Retired	>12'000 CHF	Yes	172	No	Omicron	Vaccinated prior to infection	mRNA	<6 months	1-2 doses	No	0	No symptoms	No symptoms	No symptoms	No	No	No	No	No	No	No	No	No	No	No	No	No	No	No	No	No	No	No	No	No	No	No
1114	57	female	ZSAC	ZH	Yes			Non-smoker	20.7008	Vocational training or specialized baccalaureate	Retired	<6'000 CHF	No	182	No	WT	Not vaccinated prior to infection		Non-vaccinated	Non-vaccinated	No	0	No symptoms	No symptoms	No symptoms	No	No	No	No	No	No	No	No	No	No	No	No	No	No	No	No	No	No	No	No	No	No	No
1115	45	female	CI	TI	No	No	No	Ex-smoker	27.6817	Vocational training or specialized baccalaureate	Retired	<6'000 CHF	Yes	185	No	Omicron	Not vaccinated prior to infection		Non-vaccinated	Non-vaccinated	No	0	No symptoms	No symptoms	No symptoms	No	No	No	No	No	No	No	No	No	No	No	No	No	No	No	No	No	No	No	No	No	No	No
1116	30	male	ZSAC	ZH	No	No	No	Non-smoker	20.0309	University	Employed	6'000 - 12'000 CHF	No	216	No	WT	Not vaccinated prior to infection		Non-vaccinated	Non-vaccinated	Yes	3	3-5 symptoms	2 symptoms	Mild	Yes	No	No	No	No	No	No	Yes	No	No	No	No	No	No	No	No	No	No	No	No	No	Yes	No	Cluster 2
1117	77	male	ZSAC	ZH	No	No	No	Ex-smoker	25.2493	Vocational training or specialized baccalaureate	Retired	6'000 - 12'000 CHF	No	183	No	WT	Not vaccinated prior to infection		Non-vaccinated	Non-vaccinated	Yes	3	3-5 symptoms	2 symptoms	Severe	Yes	No	Yes	No	No	No	No	Yes	No	No	No	No	No	No	No	No	No	No	No	No	No	No	No	Cluster 1
1118	50	female	ZSAC	ZH	No	No	No	Non-smoker	21.9671	Higher technical school or college	Employed	>12'000 CHF	No	184	No	WT	Not vaccinated prior to infection		Non-vaccinated	Non-vaccinated	Yes	3	3-5 symptoms	2+ symptoms	Mild	Yes	No	Yes	No	No	No	No	No	No	No	No	No	No	No	No	No	No	No	No	No	Yes	No	No	Cluster 2
1119	26	female	ZSAC	ZH	No	No	No	Ex-smoker	20.216	Vocational training or specialized baccalaureate	Employed	>12'000 CHF	No	184	No	WT	Not vaccinated prior to infection		Non-vaccinated	Non-vaccinated	No	0	No symptoms	No symptoms	No symptoms	No	No	No	No	No	No	No	No	No	No	No	No	No	No	No	No	No	No	No	No	No	No	No
1120	67	male	CI	TI	Yes	No	No	Non-smoker	24.6755	Higher technical school or college	Employed	<6'000 CHF	No	186	No	Delta	Not vaccinated prior to infection		Non-vaccinated	Non-vaccinated	Yes	5	3-5 symptoms	2+ symptoms	Mild	Yes	No	Yes	No	Yes	No	No	Yes	No	No	No	No	No	No	No	No	No	No	No	No	Yes	No	No	Cluster 3
1121	37	female	ZSAC	ZH	No	No	No	Non-smoker	20.4152	Vocational training or specialized baccalaureate	Unemployed or other	<6'000 CHF	No	183	No	WT	Not vaccinated prior to infection		Non-vaccinated	Non-vaccinated	Yes	1	1-2 symptoms	0 or 1 symptom	Mild	Yes	No	No	No	No	No	No	No	No	No	No	No	No	No	No	No	No	No	No	No	No	No	No	Cluster 1
1122	56	female	ZSAC	ZH	Yes	No	No	Smoker	24.0346	Vocational training or specialized baccalaureate	Employed	6'000 - 12'000 CHF	No	186	No	WT	Not vaccinated prior to infection		Non-vaccinated	Non-vaccinated	Yes	1	1-2 symptoms	0 or 1 symptom	Mild	No	No	No	No	No	No	No	No	No	No	No	Yes	No	No	No	No	No	No	No	No	No	No	No	Cluster 1
1123	65	female	ZSAC	ZH	No	No	No	Ex-smoker	28.1625	Vocational training or specialized baccalaureate	Retired	<6'000 CHF	No	182	No	WT	Not vaccinated prior to infection		Non-vaccinated	Non-vaccinated	No	0	No symptoms	No symptoms	No symptoms	No	No	No	No	No	No	No	No	No	No	No	No	No	No	No	No	No	No	No	No	No	No	No
1124	43	male	ZSAC	ZH	Yes	No	No	Ex-smoker	25.0829	Vocational training or specialized baccalaureate	Employed	6'000 - 12'000 CHF	No	184	No	WT	Not vaccinated prior to infection		Non-vaccinated	Non-vaccinated	No	0	No symptoms	No symptoms	No symptoms	No	No	No	No	No	No	No	No	No	No	No	No	No	No	No	No	No	No	No	No	No	No	No
1125	70	male	CI	ZH	Yes	No	No	Non-smoker	27.1527	University	Employed	>12'000 CHF	Yes	156	No	Omicron	Not vaccinated prior to infection		Non-vaccinated	Non-vaccinated	No	0	No symptoms	No symptoms	No symptoms	No	No	No	No	No	No	No	No	No	No	No	No	No	No	No	No	No	No	No	No	No	No	No
1126	68	female	CI	ZH	No	No	No	Ex-smoker	22.8624	Vocational training or specialized baccalaureate	Employed	<6'000 CHF	Yes	196	Yes	Omicron	Not vaccinated prior to infection		Non-vaccinated	Non-vaccinated	Yes	4	3-5 symptoms	2+ symptoms	Moderate	Yes	No	Yes	No	No	No	No	No	No	No	No	Yes	Yes	No	No	No	No	No	No	No	No	No	No	Cluster 1
1127	55	male	CI	TI	Yes	No	Yes	Ex-smoker	24.4898	Vocational training or specialized baccalaureate	Employed	>12'000 CHF	No	187	No	Omicron	Vaccinated prior to infection	mRNA	<6 months	3 doses	No	0	No symptoms	No symptoms	No symptoms	No	No	No	No	No	No	No	No	No	No	No	No	No	No	No	No	No	No	No	No	No	No	No
1128	66	female	ZSAC	ZH	No	No	No	Non-smoker	23.3355	None or mandatory school	Retired	6'000 - 12'000 CHF	No	182	No	WT	Not vaccinated prior to infection		Non-vaccinated	Non-vaccinated	No	0	No symptoms	No symptoms	No symptoms	No	No	No	No	No	No	No	No	No	No	No	No	No	No	No	No	No	No	No	No	No	No	No
1129	69	male	ZSAC	ZH	Yes	No	No	Ex-smoker	28.3937	Vocational training or specialized baccalaureate	Retired	6'000 - 12'000 CHF	No	183	No	WT	Not vaccinated prior to infection		Non-vaccinated	Non-vaccinated	No	0	No symptoms	No symptoms	No symptoms	No	No	No	No	No	No	No	No	No	No	No	No	No	No	No	No	No	No	No	No	No	No	No
1130	45	female	ZSAC	ZH	No	No	No	Non-smoker	42.8713	University	Employed	>12'000 CHF	No	185	Yes	WT	Not vaccinated prior to infection		Non-vaccinated	Non-vaccinated	Yes	4	3-5 symptoms	2+ symptoms	Severe	Yes	No	Yes	No	No	No	No	Yes	No	No	No	No	No	No	No	No	No	No	No	No	No	Yes	No	Cluster 2
1131	41	female	ZSAC	ZH	No	No	No		22.6562	University	Employed		No	183	No	WT	Not vaccinated prior to infection		Non-vaccinated	Non-vaccinated	No	0	No symptoms	No symptoms	No symptoms	No	No	No	No	No	No	No	No	No	No	No	No	No	No	No	No	No	No	No	No	No	No	No
1132	27	male	ZSAC	ZH	No	No	No	Non-smoker	22.7904	Vocational training or specialized baccalaureate	Employed	>12'000 CHF	No	184	No	WT	Not vaccinated prior to infection		Non-vaccinated	Non-vaccinated	No	0	No symptoms	No symptoms	No symptoms	No	No	No	No	No	No	No	No	No	No	No	No	No	No	No	No	No	No	No	No	No	No	No
1133	76	female	ZSAC	ZH	No	No	No	Non-smoker	23.5556	Vocational training or specialized baccalaureate	Retired	<6'000 CHF	No	183	No	WT	Not vaccinated prior to infection		Non-vaccinated	Non-vaccinated	No	0	No symptoms	No symptoms	No symptoms	No	No	No	No	No	No	No	No	No	No	No	No	No	No	No	No	No	No	No	No	No	No	No
1134	20	female	CI	TI	Yes	Yes	No	Non-smoker	21.0077	Vocational training or specialized baccalaureate	Student	<6'000 CHF	No	200	No	Delta	Vaccinated prior to infection	mRNA	<6 months	1-2 doses	No	0	No symptoms	No symptoms	No symptoms	No	No	No	No	No	No	No	No	No	No	No	No	No	No	No	No	No	No	No	No	No	No	No
1135	67	female	ZSAC	ZH	No	No	No	Non-smoker	35.4308	Vocational training or specialized baccalaureate	Retired	6'000 - 12'000 CHF	No	185	No	WT	Not vaccinated prior to infection		Non-vaccinated	Non-vaccinated	No	0	No symptoms	No symptoms	No symptoms	No	No	No	No	No	No	No	No	No	No	No	No	No	No	No	No	No	No	No	No	No	No	No
1136	40	female	CI	ZH	Yes	Yes	No	Smoker	25.2595	Vocational training or specialized baccalaureate	Employed	6'000 - 12'000 CHF	Yes	224	No	Delta	Not vaccinated prior to infection		Non-vaccinated	Non-vaccinated	Yes	14	6+ symptoms	2+ symptoms	Mild	Yes	Yes	Yes	Yes	Yes	Yes	Yes	Yes	Yes	Yes	No	Yes	No	No	No	No	No	No	No	No	Yes	Yes	Yes	Cluster 3
1137	46	male	CI	ZH	No	No	No	Non-smoker	25.6971	Vocational training or specialized baccalaureate	Retired	6'000 - 12'000 CHF	No	160	No	Omicron	Not vaccinated prior to infection		Non-vaccinated	Non-vaccinated	No	0	No symptoms	No symptoms	No symptoms	No	No	No	No	No	No	No	No	No	No	No	No	No	No	No	No	No	No	No	No	No	No	No
1138	44	female	ZSAC	ZH	No	No	No	Non-smoker	23.3355	Higher technical school or college	Employed	6'000 - 12'000 CHF	No	184	No	WT	Not vaccinated prior to infection		Non-vaccinated	Non-vaccinated	No	0	No symptoms	No symptoms	No symptoms	No	No	No	No	No	No	No	No	No	No	No	No	No	No	No	No	No	No	No	No	No	No	No
1139	44	female	ZSAC	ZH	No	No	No	Smoker	22.8624	Vocational training or specialized baccalaureate	Employed		No	185	No	WT	Not vaccinated prior to infection		Non-vaccinated	Non-vaccinated	No	0	No symptoms	No symptoms	No symptoms	No	No	No	No	No	No	No	No	No	No	No	No	No	No	No	No	No	No	No	No	No	No	No
1140	41	female	CI	TI	No	No	No	Non-smoker	19.6283	Vocational training or specialized baccalaureate	Retired	6'000 - 12'000 CHF	No	192	No	Omicron	Vaccinated prior to infection	mRNA	<6 months	1-2 doses	Yes	1	1-2 symptoms	0 or 1 symptom	Mild	No	No	No	No	No	No	No	No	No	No	No	No	No	No	No	No	No	No	No	No	No	Yes	No	Cluster 1
1141	74	female	ZSAC	ZH	No	No	No	Non-smoker	23.634	Vocational training or specialized baccalaureate	Retired	<6'000 CHF	No	182	No	WT	Not vaccinated prior to infection		Non-vaccinated	Non-vaccinated	No	0	No symptoms	No symptoms	No symptoms	No	No	No	No	No	No	No	No	No	No	No	No	No	No	No	No	No	No	No	No	No	No	No
1142	23	female	CI	TI	No	No	No	Smoker	21.3382	Vocational training or specialized baccalaureate	Student	<6'000 CHF	Yes	193	No	Omicron	Vaccinated prior to infection	mRNA	<6 months	3 doses	No	0	No symptoms	No symptoms	No symptoms	No	No	No	No	No	No	No	No	No	No	No	No	No	No	No	No	No	No	No	No	No	No	No
1143	47	male	ZSAC	ZH	No	No	No	Ex-smoker	28.982	Higher technical school or college	Employed	6'000 - 12'000 CHF	No	182	No	WT	Not vaccinated prior to infection		Non-vaccinated	Non-vaccinated	No	0	No symptoms	No symptoms	No symptoms	No	No	No	No	No	No	No	No	No	No	No	No	No	No	No	No	No	No	No	No	No	No	No
1144	66	female	ZSAC	ZH	No	No	No	Non-smoker	27.7671	University	Retired		No	183	No	WT	Not vaccinated prior to infection		Non-vaccinated	Non-vaccinated	No	0	No symptoms	No symptoms	No symptoms	No	No	No	No	No	No	No	No	No	No	No	No	No	No	No	No	No	No	No	No	No	No	No
1145	71	female	ZSAC	ZH	Yes			Non-smoker	35.4308	Vocational training or specialized baccalaureate	Retired	<6'000 CHF	No	182	No	WT	Not vaccinated prior to infection		Non-vaccinated	Non-vaccinated	Yes	1	1-2 symptoms	0 or 1 symptom	Mild	No	No	No	No	No	No	No	Yes	No	No	No	No	No	No	No	No	No	No	No	No	No	No	No	Cluster 1
1146	36	female	ZSAC	ZH	No	No	No	Ex-smoker	20.0474	Higher technical school or college	Employed	6'000 - 12'000 CHF	No	185	No	WT	Not vaccinated prior to infection		Non-vaccinated	Non-vaccinated	Yes	1	1-2 symptoms	0 or 1 symptom	Mild	No	No	Yes	No	No	No	No	No	No	No	No	No	No	No	No	No	No	No	No	No	No	No	No	Cluster 1
1147	42	male	ZSAC	ZH	No	No	No	Non-smoker	25.8806	Vocational training or specialized baccalaureate	Employed	6'000 - 12'000 CHF	No	182	No	WT	Not vaccinated prior to infection		Non-vaccinated	Non-vaccinated	Yes	1	1-2 symptoms	0 or 1 symptom	Mild	No	No	No	No	No	No	No	No	No	No	No	Yes	No	No	No	No	No	No	No	No	No	No	No	Cluster 1
1148	71	female	ZSAC	ZH	Yes	No	No	Non-smoker	30.1194	Vocational training or specialized baccalaureate	Employed	6'000 - 12'000 CHF	No	183	Yes	WT	Not vaccinated prior to infection		Non-vaccinated	Non-vaccinated	No	0	No symptoms	No symptoms	No symptoms	No	No	No	No	No	No	No	No	No	No	No	No	No	No	No	No	No	No	No	No	No	No	No
1149	59	female	ZSAC	ZH	Yes	Yes	No	Smoker	30.4218	Vocational training or specialized baccalaureate	Employed		No	197	No	WT	Not vaccinated prior to infection		Non-vaccinated	Non-vaccinated	Yes	5	3-5 symptoms	2+ symptoms	Mild	Yes	No	Yes	No	No	No	No	No	Yes	No	No	No	No	No	No	No	No	Yes	No	No	No	Yes	No	Cluster 4
1150	37	female	ZSAC	ZH	No	No	No	Ex-smoker	21.4844	Vocational training or specialized baccalaureate	Employed	<6'000 CHF	No	184	No	WT	Not vaccinated prior to infection		Non-vaccinated	Non-vaccinated	No	0	No symptoms	No symptoms	No symptoms	No	No	No	No	No	No	No	No	No	No	No	No	No	No	No	No	No	No	No	No	No	No	No
1151	53	female	CI	TI	Yes	Yes	No	Non-smoker	36.7309	Vocational training or specialized baccalaureate	Unemployed or other	6'000 - 12'000 CHF	No	154	No	Omicron	Vaccinated prior to infection	mRNA	<6 months	3 doses	No	0	No symptoms	No symptoms	No symptoms	No	No	No	No	No	No	No	No	No	No	No	No	No	No	No	No	No	No	No	No	No	No	No
1152	46	male	ZSAC	ZH	No	No	No	Non-smoker	25.1063	Higher technical school or college	Employed	>12'000 CHF	No	184	No	WT	Not vaccinated prior to infection		Non-vaccinated	Non-vaccinated	Yes	5	3-5 symptoms	2 symptoms	Mild	No	No	No	No	No	No	Yes	Yes	Yes	No	No	Yes	No	No	No	No	No	No	No	No	No	Yes	No	Cluster 4
1153	34	male	CI	TI	No	No	No	Ex-smoker	21.7365	Vocational training or specialized baccalaureate	Retired	6'000 - 12'000 CHF	No	181	No	Omicron	Vaccinated prior to infection	mRNA	<6 months	1-2 doses	No	0	No symptoms	No symptoms	No symptoms	No	No	No	No	No	No	No	No	No	No	No	No	No	No	No	No	No	No	No	No	No	No	No
1154	47	male	CI	ZH	No	No	No	Non-smoker	21.6049	University	Retired	>12'000 CHF	Yes	152	No	Omicron	Vaccinated prior to infection	mRNA	<6 months	1-2 doses	No	0	No symptoms	No symptoms	No symptoms	No	No	No	No	No	No	No	No	No	No	No	No	No	No	No	No	No	No	No	No	No	No	No
1155	26	female	CI	ZH	No	No	No	Non-smoker	26.9896	Vocational training or specialized baccalaureate	Retired	6'000 - 12'000 CHF	Yes	200	No	Omicron	Not vaccinated prior to infection		Non-vaccinated	Non-vaccinated	No	0	No symptoms	No symptoms	No symptoms	No	No	No	No	No	No	No	No	No	No	No	No	No	No	No	No	No	No	No	No	No	No	No
1156	43	female	ZSAC	ZH	No	No	No	Non-smoker	24.2215	Vocational training or specialized baccalaureate	Employed	<6'000 CHF	No	190	No	WT	Not vaccinated prior to infection		Non-vaccinated	Non-vaccinated	No	0	No symptoms	No symptoms	No symptoms	No	No	No	No	No	No	No	No	No	No	No	No	No	No	No	No	No	No	No	No	No	No	No
1157	48	male	ZSAC	ZH	No	No	No	Smoker	24.0569	Higher technical school or college	Employed	6'000 - 12'000 CHF	No	182	No	WT	Not vaccinated prior to infection		Non-vaccinated	Non-vaccinated	No	0	No symptoms	No symptoms	No symptoms	No	No	No	No	No	No	No	No	No	No	No	No	No	No	No	No	No	No	No	No	No	No	No
1158	41	female	CI	ZH	No	No	No	Non-smoker	22.3214	University	Retired	6'000 - 12'000 CHF	No	155	No	Delta	Not vaccinated prior to infection		Non-vaccinated	Non-vaccinated	No	0	No symptoms	No symptoms	No symptoms	No	No	No	No	No	No	No	No	No	No	No	No	No	No	No	No	No	No	No	No	No	No	No
1159	28	female	CI	TI	No	No	No	Non-smoker	21.4844	Vocational training or specialized baccalaureate	Unemployed or other	<6'000 CHF	No	154	No	Delta	Vaccinated prior to infection	mRNA	<6 months	1-2 doses	No	0	No symptoms	No symptoms	No symptoms	No	No	No	No	No	No	No	No	No	No	No	No	No	No	No	No	No	No	No	No	No	No	No
1160	75	male	ZSAC	ZH	No	No	No	Ex-smoker	32.5521	Higher technical school or college	Employed	<6'000 CHF	No	184	No	WT	Not vaccinated prior to infection		Non-vaccinated	Non-vaccinated	No	0	No symptoms	No symptoms	No symptoms	No	No	No	No	No	No	No	No	No	No	No	No	No	No	No	No	No	No	No	No	No	No	No
1161	50	female	ZSAC	ZH	Yes	No	No	Ex-smoker	31.1419	Vocational training or specialized baccalaureate	Unemployed or other	<6'000 CHF	No		No	WT	Not vaccinated prior to infection		Non-vaccinated	Non-vaccinated	Yes	1	1-2 symptoms	0 or 1 symptom	Mild	Yes	No	No	No	No	No	No	No	No	No	No	No	No	No	No	No	No	No	No	No	No	No	No	Cluster 1
1162	77	male	CI	TI	No	No	No	Non-smoker	25.3815	University	Employed	<6'000 CHF	No	171	No	Omicron	Not vaccinated prior to infection		Non-vaccinated	Non-vaccinated	No	0	No symptoms	No symptoms	No symptoms	No	No	No	No	No	No	No	No	No	No	No	No	No	No	No	No	No	No	No	No	No	No	No
1163	27	male	ZSAC	ZH	No	No	No	Non-smoker	25.0829	Higher technical school or college	Employed	6'000 - 12'000 CHF	No	184	No	WT	Not vaccinated prior to infection		Non-vaccinated	Non-vaccinated	Yes	1	1-2 symptoms	0 or 1 symptom	Mild	No	No	No	No	No	No	No	No	No	No	No	Yes	No	No	No	No	No	No	No	No	No	No	No	Cluster 1
1164	68	male	ZSAC	ZH	Yes	No	No	Non-smoker	37.2428	Vocational training or specialized baccalaureate	Retired	<6'000 CHF	No	183	No	WT	Not vaccinated prior to infection		Non-vaccinated	Non-vaccinated	No	0	No symptoms	No symptoms	No symptoms	No	No	No	No	No	No	No	No	No	No	No	No	No	No	No	No	No	No	No	No	No	No	No
1165	73	male	ZSAC	ZH	Yes	No	No	Non-smoker	24.2215	University	Retired	>12'000 CHF	No	182	No	WT	Not vaccinated prior to infection		Non-vaccinated	Non-vaccinated	No	0	No symptoms	No symptoms	No symptoms	No	No	No	No	No	No	No	No	No	No	No	No	No	No	No	No	No	No	No	No	No	No	No
1166	37	male	ZSAC	ZH	No	No	No	Non-smoker	23.7022	University	Employed	6'000 - 12'000 CHF	No	186	No	WT	Not vaccinated prior to infection		Non-vaccinated	Non-vaccinated	No	0	No symptoms	No symptoms	No symptoms	No	No	No	No	No	No	No	No	No	No	No	No	No	No	No	No	No	No	No	No	No	No	No
1167	38	female	CI	ZH	No	No	No	Non-smoker	20.7612	University	Retired	6'000 - 12'000 CHF	No	205	No	Delta	Vaccinated prior to infection	mRNA	≥6 months	1-2 doses	No	0	No symptoms	No symptoms	No symptoms	No	No	No	No	No	No	No	No	No	No	No	No	No	No	No	No	No	No	No	No	No	No	No
1168	45	female	ZSAC	ZH	No	No	No	Ex-smoker	20.6193	Higher technical school or college	Employed	>12'000 CHF	No	187	No	WT	Not vaccinated prior to infection		Non-vaccinated	Non-vaccinated	No	0	No symptoms	No symptoms	No symptoms	No	No	No	No	No	No	No	No	No	No	No	No	No	No	No	No	No	No	No	No	No	No	No
1169	44	male	ZSAC	ZH	No	No	No	Non-smoker	36.523	Vocational training or specialized baccalaureate	Employed	<6'000 CHF	No	186	No	WT	Not vaccinated prior to infection		Non-vaccinated	Non-vaccinated	No	0	No symptoms	No symptoms	No symptoms	No	No	No	No	No	No	No	No	No	No	No	No	No	No	No	No	No	No	No	No	No	No	No
1170	19	female	ZSAC	ZH	No	No	No	Non-smoker	20.9042	None or mandatory school	Student	<6'000 CHF	No	182	No	WT	Not vaccinated prior to infection		Non-vaccinated	Non-vaccinated	No	0	No symptoms	No symptoms	No symptoms	No	No	No	No	No	No	No	No	No	No	No	No	No	No	No	No	No	No	No	No	No	No	No
1171	52	male	ZSAC	ZH	No	No	No	Non-smoker	24.4898	Vocational training or specialized baccalaureate	Employed	6'000 - 12'000 CHF	No	184	No	WT	Not vaccinated prior to infection		Non-vaccinated	Non-vaccinated	No	0	No symptoms	No symptoms	No symptoms	No	No	No	No	No	No	No	No	No	No	No	No	No	No	No	No	No	No	No	No	No	No	No
1172	72	female	ZSAC	ZH	No	No	No	Non-smoker	20.1956	University	Retired	>12'000 CHF	No	182	No	WT	Not vaccinated prior to infection		Non-vaccinated	Non-vaccinated	No	0	No symptoms	No symptoms	No symptoms	No	No	No	No	No	No	No	No	No	No	No	No	No	No	No	No	No	No	No	No	No	No	No
1173	34	female	ZSAC	ZH	No	No	No	Non-smoker	20.0474	Higher technical school or college	Employed	6'000 - 12'000 CHF	No	184	No	WT	Not vaccinated prior to infection		Non-vaccinated	Non-vaccinated	No	0	No symptoms	No symptoms	No symptoms	No	No	No	No	No	No	No	No	No	No	No	No	No	No	No	No	No	No	No	No	No	No	No
1174	72	female	ZSAC	ZH	Yes	No	No	Non-smoker	24.6711	Vocational training or specialized baccalaureate	Retired	<6'000 CHF	No	186	Yes	WT	Not vaccinated prior to infection		Non-vaccinated	Non-vaccinated	Yes	5	3-5 symptoms	2+ symptoms	Mild	Yes	No	Yes	No	No	No	No	No	No	No	No	No	No	No	No	No	Yes	No	No	No	Yes	Yes	No	Cluster 2
1175	27	female	ZSAC	ZH	No	No	No	Non-smoker	20.5693	Higher technical school or college	Employed	>12'000 CHF	No		No	WT	Not vaccinated prior to infection		Non-vaccinated	Non-vaccinated	No	0	No symptoms	No symptoms	No symptoms	No	No	No	No	No	No	No	No	No	No	No	No	No	No	No	No	No	No	No	No	No	No	No
1176	82	female	ZSAC	ZH	Yes	No	Yes	Non-smoker	22.2063	Higher technical school or college	Retired	<6'000 CHF	No	185	No	WT	Not vaccinated prior to infection		Non-vaccinated	Non-vaccinated	No	0	No symptoms	No symptoms	No symptoms	No	No	No	No	No	No	No	No	No	No	No	No	No	No	No	No	No	No	No	No	No	No	No
1177	68	female	ZSAC	ZH	No	No	No	Non-smoker	22.231	Higher technical school or college	Retired	6'000 - 12'000 CHF	No	187	No	WT	Not vaccinated prior to infection		Non-vaccinated	Non-vaccinated	No	0	No symptoms	No symptoms	No symptoms	No	No	No	No	No	No	No	No	No	No	No	No	No	No	No	No	No	No	No	No	No	No	No
1178	55	female	ZSAC	ZH	Yes	Yes	No	Ex-smoker	24.8016	Vocational training or specialized baccalaureate	Employed	<6'000 CHF	No	193	No	WT	Not vaccinated prior to infection		Non-vaccinated	Non-vaccinated	No	0	No symptoms	No symptoms	No symptoms	No	No	No	No	No	No	No	No	No	No	No	No	No	No	No	No	No	No	No	No	No	No	No
1179	65	female	ZSAC	ZH	Yes			Smoker	20.202	Higher technical school or college	Retired	<6'000 CHF	No	183	No	WT	Not vaccinated prior to infection		Non-vaccinated	Non-vaccinated	No	0	No symptoms	No symptoms	No symptoms	No	No	No	No	No	No	No	No	No	No	No	No	No	No	No	No	No	No	No	No	No	No	No
1180	70	female	ZSAC	ZH	No	No	No	Smoker	22.1003	Vocational training or specialized baccalaureate	Retired	6'000 - 12'000 CHF	No	182	Yes	WT	Not vaccinated prior to infection		Non-vaccinated	Non-vaccinated	No	0	No symptoms	No symptoms	No symptoms	No	No	No	No	No	No	No	No	No	No	No	No	No	No	No	No	No	No	No	No	No	No	No
1181	51	female	ZSAC	ZH	No	No	No	Non-smoker	19.3337	University	Employed	>12'000 CHF	No	183	No	WT	Not vaccinated prior to infection		Non-vaccinated	Non-vaccinated	No	0	No symptoms	No symptoms	No symptoms	No	No	No	No	No	No	No	No	No	No	No	No	No	No	No	No	No	No	No	No	No	No	No
1182	80	male	ZSAC	ZH	Yes		Yes	Non-smoker	22.7903	Vocational training or specialized baccalaureate	Retired	6'000 - 12'000 CHF	No	185	No	WT	Not vaccinated prior to infection		Non-vaccinated	Non-vaccinated	Yes	3	3-5 symptoms	0 or 1 symptom	Mild	No	No	Yes	No	No	No	No	Yes	Yes	No	No	No	No	No	No	No	No	No	No	No	No	No	No	Cluster 4
1183	29	female	ZSAC	ZH	No	No	No	Ex-smoker	19.3792	Higher technical school or college	Employed	6'000 - 12'000 CHF	No	182	No	WT	Not vaccinated prior to infection		Non-vaccinated	Non-vaccinated	No	0	No symptoms	No symptoms	No symptoms	No	No	No	No	No	No	No	No	No	No	No	No	No	No	No	No	No	No	No	No	No	No	No
1184	65	female	ZSAC	ZH	No	No	No	Ex-smoker	22.8329	Vocational training or specialized baccalaureate	Employed	6'000 - 12'000 CHF	No	182	No	WT	Not vaccinated prior to infection		Non-vaccinated	Non-vaccinated	Yes	1	1-2 symptoms	0 or 1 symptom	Mild	No	No	No	No	No	No	No	No	No	No	No	No	No	Yes	No	No	No	No	No	No	No	No	No	Cluster 1
1185	36	female	ZSAC	ZH	No	No	No	Smoker	21.2953	Higher technical school or college	Unemployed or other	>12'000 CHF	No		No	WT	Not vaccinated prior to infection		Non-vaccinated	Non-vaccinated	Yes	3	3-5 symptoms	0 or 1 symptom	Mild	Yes	No	No	No	No	Yes	No	No	No	No	No	No	No	No	No	No	Yes	No	No	No	No	No	No	Cluster 1
1186	28	male	ZSAC	ZH	No	No	No	Non-smoker	26.5118				No	186	No	WT	Not vaccinated prior to infection		Non-vaccinated	Non-vaccinated	No	0	No symptoms	No symptoms	No symptoms	No	No	No	No	No	No	No	No	No	No	No	No	No	No	No	No	No	No	No	No	No	No	No
1187	19	female	CI	TI	No	No	No	Non-smoker	23.4375	Vocational training or specialized baccalaureate	Student		No	196	No	Omicron	Vaccinated prior to infection	mRNA	<6 months	1-2 doses	No	0	No symptoms	No symptoms	No symptoms	No	No	No	No	No	No	No	No	No	No	No	No	No	No	No	No	No	No	No	No	No	No	No
1188	58	female	ZSAC	ZH	No	No	No	Non-smoker	21.9713	Higher technical school or college	Employed	6'000 - 12'000 CHF	No	183	No	WT	Not vaccinated prior to infection		Non-vaccinated	Non-vaccinated	No	0	No symptoms	No symptoms	No symptoms	No	No	No	No	No	No	No	No	No	No	No	No	No	No	No	No	No	No	No	No	No	No	No
1189	47	female	ZSAC	ZH	No	No	No	Non-smoker	22.8624	Vocational training or specialized baccalaureate	Employed	<6'000 CHF	No	196	No	WT	Not vaccinated prior to infection		Non-vaccinated	Non-vaccinated	No	0	No symptoms	No symptoms	No symptoms	No	No	No	No	No	No	No	No	No	No	No	No	No	No	No	No	No	No	No	No	No	No	No
1190	73	male	ZSAC	ZH	No	No	No	Non-smoker	25.0135	University	Retired	6'000 - 12'000 CHF	No	183	No	WT	Not vaccinated prior to infection		Non-vaccinated	Non-vaccinated	Yes	1	1-2 symptoms	0 or 1 symptom	Mild	No	No	No	No	No	No	No	No	No	No	No	No	No	No	No	No	Yes	No	No	No	No	No	No	Cluster 1
1191	75	female	ZSAC	ZH	Yes	No	Yes	Ex-smoker	25.0593	Vocational training or specialized baccalaureate	Retired	<6'000 CHF	No	183	No	WT	Not vaccinated prior to infection		Non-vaccinated	Non-vaccinated	No	0	No symptoms	No symptoms	No symptoms	No	No	No	No	No	No	No	No	No	No	No	No	No	No	No	No	No	No	No	No	No	No	No
1192	64	male	CI	ZH	No	No	No	Non-smoker	23.5102	University	Retired	>12'000 CHF	No	228	No	Delta	Not vaccinated prior to infection		Non-vaccinated	Non-vaccinated	No	0	No symptoms	No symptoms	No symptoms	No	No	No	No	No	No	No	No	No	No	No	No	No	No	No	No	No	No	No	No	No	No	No
1193	34	male	ZSAC	ZH	No	No	No	Non-smoker	27.1468			6'000 - 12'000 CHF	No	182	No	WT	Not vaccinated prior to infection		Non-vaccinated	Non-vaccinated	Yes	1	1-2 symptoms	0 or 1 symptom	Mild	No	No	No	No	No	No	No	No	No	No	No	Yes	No	No	No	No	No	No	No	No	No	No	No	Cluster 1
1194	49	female	CI	ZH	No	No	No	Smoker	22.4059	University	Retired	>12'000 CHF	No	187	No	Delta	Vaccinated prior to infection	mRNA	<6 months	1-2 doses	No	0	No symptoms	No symptoms	No symptoms	No	No	No	No	No	No	No	No	No	No	No	No	No	No	No	No	No	No	No	No	No	No	No
1195	81	female	ZSAC	ZH	No	No	No	Non-smoker	23.7118	Vocational training or specialized baccalaureate	Retired		No	182	No	WT	Not vaccinated prior to infection		Non-vaccinated	Non-vaccinated	Yes	3	3-5 symptoms	2+ symptoms	Mild	No	Yes	No	No	No	No	No	No	No	No	No	No	No	No	No	No	No	No	No	No	Yes	Yes	No	Cluster 2
1196	51	male	ZSAC	ZH	No	No	No	Non-smoker	27.7551	Higher technical school or college	Employed	6'000 - 12'000 CHF	No	182	No	WT	Not vaccinated prior to infection		Non-vaccinated	Non-vaccinated	No	0	No symptoms	No symptoms	No symptoms	No	No	No	No	No	No	No	No	No	No	No	No	No	No	No	No	No	No	No	No	No	No	No
1197	68	male	ZSAC	ZH	Yes	No	No	Non-smoker	23.6713	Higher technical school or college	Retired	<6'000 CHF	No	183	No	WT	Not vaccinated prior to infection		Non-vaccinated	Non-vaccinated	No	0	No symptoms	No symptoms	No symptoms	No	No	No	No	No	No	No	No	No	No	No	No	No	No	No	No	No	No	No	No	No	No	No
1198	24	female	ZSAC	ZH	No	No	No	Non-smoker	21.3039	Higher technical school or college	Employed	<6'000 CHF	No	186	No	WT	Not vaccinated prior to infection		Non-vaccinated	Non-vaccinated	Yes	1	1-2 symptoms	0 or 1 symptom	Mild	No	No	No	No	No	No	No	No	No	No	No	No	No	No	No	No	No	No	No	Yes	No	No	No	Cluster 1
1199	29	male	ZSAC	ZH	No	No	No	Smoker	25.1651	Vocational training or specialized baccalaureate	Employed	>12'000 CHF	No		No	WT	Not vaccinated prior to infection		Non-vaccinated	Non-vaccinated	Yes	2	1-2 symptoms	2 symptoms	Mild	No	Yes	Yes	No	No	No	No	No	No	No	No	No	No	No	No	No	No	No	No	No	No	No	No	Cluster 1
1200	43	female	ZSAC	ZH	Yes	No	No	Ex-smoker	26.8386	Higher technical school or college	Employed	6'000 - 12'000 CHF	No	183	No	WT	Not vaccinated prior to infection		Non-vaccinated	Non-vaccinated	Yes	3	3-5 symptoms	2+ symptoms	Mild	No	No	No	No	No	No	No	No	No	No	No	Yes	No	No	No	No	No	No	No	No	Yes	Yes	No	Cluster 2
1201	50	male	ZSAC	ZH	Yes	Yes	No	Non-smoker	26.3158	University	Employed	>12'000 CHF	No	182	No	WT	Not vaccinated prior to infection		Non-vaccinated	Non-vaccinated	No	0	No symptoms	No symptoms	No symptoms	No	No	No	No	No	No	No	No	No	No	No	No	No	No	No	No	No	No	No	No	No	No	No
1202	22	female	CI	ZH	Yes	Yes	No	Non-smoker	22.6474	Vocational training or specialized baccalaureate	Student	<6'000 CHF	No	171	No	Omicron	Vaccinated prior to infection	mRNA	<6 months	1-2 doses	No	0	No symptoms	No symptoms	No symptoms	No	No	No	No	No	No	No	No	No	No	No	No	No	No	No	No	No	No	No	No	No	No	No
1203	41	male	ZSAC	ZH	No	No	No	Smoker	22.4913	Vocational training or specialized baccalaureate	Employed	6'000 - 12'000 CHF	No	195	No	WT	Not vaccinated prior to infection		Non-vaccinated	Non-vaccinated	No	0	No symptoms	No symptoms	No symptoms	No	No	No	No	No	No	No	No	No	No	No	No	No	No	No	No	No	No	No	No	No	No	No
1204	43	male	ZSAC	ZH	Yes	No	Yes	Non-smoker	30.0613	Higher technical school or college	Employed	6'000 - 12'000 CHF	No	184	Yes	WT	Not vaccinated prior to infection		Non-vaccinated	Non-vaccinated	Yes	4	3-5 symptoms	2+ symptoms	Mild	Yes	No	Yes	No	No	No	No	Yes	No	No	No	No	No	No	No	No	No	No	No	No	Yes	No	No	Cluster 2
1205	56	male	CI	TI	No	No	No	Non-smoker	23.9995	Vocational training or specialized baccalaureate	Retired	6'000 - 12'000 CHF	No	201	No	Omicron	Vaccinated prior to infection	mRNA	<6 months	1-2 doses	No	0	No symptoms	No symptoms	No symptoms	No	No	No	No	No	No	No	No	No	No	No	No	No	No	No	No	No	No	No	No	No	No	No
1206	22	male	ZSAC	ZH	No	No	No	Non-smoker	24.6097	Vocational training or specialized baccalaureate	Student	>12'000 CHF	No	185	No	WT	Not vaccinated prior to infection		Non-vaccinated	Non-vaccinated	No	0	No symptoms	No symptoms	No symptoms	No	No	No	No	No	No	No	No	No	No	No	No	No	No	No	No	No	No	No	No	No	No	No
1207	54	male	ZSAC	ZH	No	No	No	Non-smoker	29.0612	Vocational training or specialized baccalaureate	Employed	6'000 - 12'000 CHF	No	184	No	WT	Not vaccinated prior to infection		Non-vaccinated	Non-vaccinated	Yes	1	1-2 symptoms	0 or 1 symptom	Mild	No	No	No	No	No	No	No	No	Yes	No	No	No	No	No	No	No	No	No	No	No	No	No	No	Cluster 1
1208	38	female	CI	TI	No	No	No	Non-smoker	23.3355	University	Retired	<6'000 CHF	No	196	No	Omicron	Vaccinated prior to infection	mRNA	<6 months	3 doses	Yes	7	6+ symptoms	2+ symptoms	Mild	Yes	No	No	No	No	No	Yes	No	No	No	No	No	No	Yes	No	No	No	No	Yes	No	Yes	Yes	Yes	Cluster 2
1209	33	male	CI	ZH	No	No	No	Smoker	22.5827	Vocational training or specialized baccalaureate	Student	>12'000 CHF	Yes	188	No	Omicron	Vaccinated prior to infection	mRNA	<6 months	1-2 doses	Yes	1	1-2 symptoms	0 or 1 symptom	Mild	No	No	No	Yes	No	No	No	No	No	No	No	No	No	No	No	No	No	No	No	No	No	No	No	Cluster 1
1210	44	female	ZSAC	ZH	Yes	No	No	Ex-smoker	26.2346	Higher technical school or college	Employed	>12'000 CHF	No	183	No	WT	Not vaccinated prior to infection		Non-vaccinated	Non-vaccinated	No	0	No symptoms	No symptoms	No symptoms	No	No	No	No	No	No	No	No	No	No	No	No	No	No	No	No	No	No	No	No	No	No	No
1211	30	male	ZSAC	ZH	No	No	No	Non-smoker	25.8806	Vocational training or specialized baccalaureate	Employed	<6'000 CHF	No	182	No	WT	Not vaccinated prior to infection		Non-vaccinated	Non-vaccinated	No	0	No symptoms	No symptoms	No symptoms	No	No	No	No	No	No	No	No	No	No	No	No	No	No	No	No	No	No	No	No	No	No	No
1212	66	male	ZSAC	ZH	Yes	No	No	Ex-smoker	29.8889	Vocational training or specialized baccalaureate	Unemployed or other	<6'000 CHF	No	182	Yes	WT	Not vaccinated prior to infection		Non-vaccinated	Non-vaccinated	Yes	1	1-2 symptoms	0 or 1 symptom	Mild	No	No	No	No	Yes	No	No	No	No	No	No	No	No	No	No	No	No	No	No	No	No	No	No	Cluster 3
1213	36	male	ZSAC	ZH	No	No	No	Ex-smoker	24.6914	Vocational training or specialized baccalaureate	Employed	6'000 - 12'000 CHF	No	182	No	WT	Not vaccinated prior to infection		Non-vaccinated	Non-vaccinated	No	0	No symptoms	No symptoms	No symptoms	No	No	No	No	No	No	No	No	No	No	No	No	No	No	No	No	No	No	No	No	No	No	No
1214	30	male	ZSAC	ZH	No	No	No	Non-smoker	24.4857	University	Employed	>12'000 CHF	No		No	WT	Not vaccinated prior to infection		Non-vaccinated	Non-vaccinated	No	0	No symptoms	No symptoms	No symptoms	No	No	No	No	No	No	No	No	No	No	No	No	No	No	No	No	No	No	No	No	No	No	No
1215	24	male	ZSAC	ZH	No	No	No	Smoker	23.7812	Higher technical school or college	Employed	6'000 - 12'000 CHF	No	182	No	WT	Not vaccinated prior to infection		Non-vaccinated	Non-vaccinated	No	0	No symptoms	No symptoms	No symptoms	No	No	No	No	No	No	No	No	No	No	No	No	No	No	No	No	No	No	No	No	No	No	No
1216	27	female	CI	ZH	No	No	No	Non-smoker	24.8016	University	Retired	>12'000 CHF	No	198	No	Omicron	Vaccinated prior to infection	mRNA	≥6 months	1-2 doses	No	0	No symptoms	No symptoms	No symptoms	No	No	No	No	No	No	No	No	No	No	No	No	No	No	No	No	No	No	No	No	No	No	No
1217	61	female	ZSAC	ZH	No	No	No	Non-smoker	18.9619	Vocational training or specialized baccalaureate	Employed	6'000 - 12'000 CHF	No	182	No	WT	Not vaccinated prior to infection		Non-vaccinated	Non-vaccinated	No	0	No symptoms	No symptoms	No symptoms	No	No	No	No	No	No	No	No	No	No	No	No	No	No	No	No	No	No	No	No	No	No	No
1218	35	female	ZSAC	ZH	No	No	No	Ex-smoker	26.7229	Vocational training or specialized baccalaureate	Employed	6'000 - 12'000 CHF	No	182	No	WT	Not vaccinated prior to infection		Non-vaccinated	Non-vaccinated	No	0	No symptoms	No symptoms	No symptoms	No	No	No	No	No	No	No	No	No	No	No	No	No	No	No	No	No	No	No	No	No	No	No
1219	57	male	ZSAC	ZH	No	No	No	Non-smoker	31.4359	University	Employed	6'000 - 12'000 CHF	No	184	No	WT	Not vaccinated prior to infection		Non-vaccinated	Non-vaccinated	Yes	2	1-2 symptoms	2 symptoms	Mild	No	No	No	No	No	No	No	No	No	No	No	No	No	No	No	No	No	No	No	No	Yes	Yes	No	Cluster 2
1220	68	male	ZSAC	ZH	Yes	Yes	No	Non-smoker	21.9525	Higher technical school or college	Retired	6'000 - 12'000 CHF	No	187	No	WT	Not vaccinated prior to infection		Non-vaccinated	Non-vaccinated	No	0	No symptoms	No symptoms	No symptoms	No	No	No	No	No	No	No	No	No	No	No	No	No	No	No	No	No	No	No	No	No	No	No
1221	47	male	ZSAC	ZH	No	No	No	Ex-smoker	23.7812	University	Employed	6'000 - 12'000 CHF	No	199	No	WT	Not vaccinated prior to infection		Non-vaccinated	Non-vaccinated	No	0	No symptoms	No symptoms	No symptoms	No	No	No	No	No	No	No	No	No	No	No	No	No	No	No	No	No	No	No	No	No	No	No
1222	44	female	ZSAC	ZH	No	No	No	Non-smoker	32.4557	Vocational training or specialized baccalaureate	Unemployed or other	<6'000 CHF	No	182	No	WT	Not vaccinated prior to infection		Non-vaccinated	Non-vaccinated	No	0	No symptoms	No symptoms	No symptoms	No	No	No	No	No	No	No	No	No	No	No	No	No	No	No	No	No	No	No	No	No	No	No
1223	65	female	ZSAC	ZH	No	No	No	Ex-smoker	24.2215	Higher technical school or college	Employed	<6'000 CHF	No	183	No	WT	Not vaccinated prior to infection		Non-vaccinated	Non-vaccinated	Yes	1	1-2 symptoms	0 or 1 symptom	Mild	No	No	No	No	No	No	No	No	No	No	No	Yes	No	No	No	No	No	No	No	No	No	No	No	Cluster 1
1224	57	female	ZSAC	ZH	No	No	No	Non-smoker	27.9155	Higher technical school or college	Unemployed or other		No	182	No	WT	Not vaccinated prior to infection		Non-vaccinated	Non-vaccinated	No	0	No symptoms	No symptoms	No symptoms	No	No	No	No	No	No	No	No	No	No	No	No	No	No	No	No	No	No	No	No	No	No	No
1225	63	male	ZSAC	ZH	Yes	No	No	Non-smoker	63.2316	None or mandatory school	Employed	<6'000 CHF	No	183	No	WT	Not vaccinated prior to infection		Non-vaccinated	Non-vaccinated	No	0	No symptoms	No symptoms	No symptoms	No	No	No	No	No	No	No	No	No	No	No	No	No	No	No	No	No	No	No	No	No	No	No
1226	67	female	CI	TI	No	No	No	Ex-smoker	24.0055	Vocational training or specialized baccalaureate	Employed	<6'000 CHF	No	163	No	Omicron	Not vaccinated prior to infection		Non-vaccinated	Non-vaccinated	Yes	2	1-2 symptoms	0 or 1 symptom	Moderate	No	No	No	Yes	No	No	No	No	No	No	No	No	No	No	No	No	No	Yes	No	No	No	No	No	Cluster 1
1227	29	female	ZSAC	ZH	No	No	No	Smoker	21.9671	Higher technical school or college	Employed		No	185	No	WT	Not vaccinated prior to infection		Non-vaccinated	Non-vaccinated	No	0	No symptoms	No symptoms	No symptoms	No	No	No	No	No	No	No	No	No	No	No	No	No	No	No	No	No	No	No	No	No	No	No
1228	44	female	CI	TI	No	No	No	Smoker	22.4323	Vocational training or specialized baccalaureate	Retired	6'000 - 12'000 CHF	No	171	No	Delta	Not vaccinated prior to infection		Non-vaccinated	Non-vaccinated	Yes	4	3-5 symptoms	2 symptoms	Mild	No	Yes	No	No	Yes	No	No	No	Yes	No	No	Yes	No	No	No	No	No	No	No	No	No	No	No	Cluster 3
1229	25	female	ZSAC	ZH	No	No	No	Non-smoker	20.1092	University	Employed	<6'000 CHF	No	182	No	WT	Not vaccinated prior to infection		Non-vaccinated	Non-vaccinated	No	0	No symptoms	No symptoms	No symptoms	No	No	No	No	No	No	No	No	No	No	No	No	No	No	No	No	No	No	No	No	No	No	No
1230	41	male	ZSAC	ZH	No	No	No	Non-smoker	21.4476	University	Employed	<6'000 CHF	No	184	No	WT	Not vaccinated prior to infection		Non-vaccinated	Non-vaccinated	Yes	1	1-2 symptoms	0 or 1 symptom	Mild	Yes	No	No	No	No	No	No	No	No	No	No	No	No	No	No	No	No	No	No	No	No	No	No	Cluster 1
1231	23	female	ZSAC	ZH	No	No	No	Non-smoker	15.9439	University	Employed	<6'000 CHF	No	187	No	WT	Not vaccinated prior to infection		Non-vaccinated	Non-vaccinated	No	0	No symptoms	No symptoms	No symptoms	No	No	No	No	No	No	No	No	No	No	No	No	No	No	No	No	No	No	No	No	No	No	No
1232	28	male	ZSAC	ZH	Yes	Yes	No	Non-smoker	27.0169	University	Employed	6'000 - 12'000 CHF	No	182	No	WT	Not vaccinated prior to infection		Non-vaccinated	Non-vaccinated	Yes	4	3-5 symptoms	2+ symptoms	Moderate	Yes	No	Yes	No	No	No	No	Yes	No	No	No	No	No	No	No	No	No	No	No	No	No	Yes	No	Cluster 2
1233	46	female	ZSAC	ZH	No	No	No	Non-smoker	18.3594	University	Employed	>12'000 CHF	No	182	No	WT	Not vaccinated prior to infection		Non-vaccinated	Non-vaccinated	No	0	No symptoms	No symptoms	No symptoms	No	No	No	No	No	No	No	No	No	No	No	No	No	No	No	No	No	No	No	No	No	No	No
1234	39	female	CI	TI	No	No	No	Smoker	26.1224	Vocational training or specialized baccalaureate	Retired	<6'000 CHF	No	188	No	Omicron	Vaccinated prior to infection	mRNA	<6 months	1-2 doses	No	0	No symptoms	No symptoms	No symptoms	No	No	No	No	No	No	No	No	No	No	No	No	No	No	No	No	No	No	No	No	No	No	No
1235	86	female	ZSAC	ZH	Yes	No	Yes		28.0277	None or mandatory school	Employed	<6'000 CHF	No	193	Yes	WT	Not vaccinated prior to infection		Non-vaccinated	Non-vaccinated	Yes	5	3-5 symptoms	2+ symptoms	Mild	No	Yes	Yes	No	No	No	No	No	No	No	No	Yes	No	No	No	No	No	No	No	Yes	Yes	No	No	Cluster 1
1236	74	male	ZSAC	ZH	No	No	No	Non-smoker	23.1978	Vocational training or specialized baccalaureate	Retired	6'000 - 12'000 CHF	No	182	No	WT	Not vaccinated prior to infection		Non-vaccinated	Non-vaccinated	No	0	No symptoms	No symptoms	No symptoms	No	No	No	No	No	No	No	No	No	No	No	No	No	No	No	No	No	No	No	No	No	No	No
1237	67	male	CI	ZH	No	No	No	Non-smoker	22.4712	Higher technical school or college	Employed	6'000 - 12'000 CHF	No	192	No	Omicron	Not vaccinated prior to infection		Non-vaccinated	Non-vaccinated	No	0	No symptoms	No symptoms	No symptoms	No	No	No	No	No	No	No	No	No	No	No	No	No	No	No	No	No	No	No	No	No	No	No
1238	61	male	ZSAC	ZH	No	No	No	Ex-smoker	26.1962	Vocational training or specialized baccalaureate	Employed	6'000 - 12'000 CHF	No	182	No	WT	Not vaccinated prior to infection		Non-vaccinated	Non-vaccinated	Yes	1	1-2 symptoms	0 or 1 symptom	Mild	No	No	Yes	No	No	No	No	No	No	No	No	No	No	No	No	No	No	No	No	No	No	No	No	Cluster 1
1239	48	female	ZSAC	ZH	No	No	No	Non-smoker	33.305	Higher technical school or college	Employed	>12'000 CHF	No	185	No	WT	Not vaccinated prior to infection		Non-vaccinated	Non-vaccinated	Yes	1	1-2 symptoms	0 or 1 symptom	Mild	No	No	No	No	No	No	No	No	No	No	No	Yes	No	No	No	No	No	No	No	No	No	No	No	Cluster 1
1240	28	male	CI	ZH	No	No	No	Non-smoker	24.7843	Vocational training or specialized baccalaureate	Student	<6'000 CHF	No	163	No	Omicron	Vaccinated prior to infection	mRNA	<6 months	1-2 doses	No	0	No symptoms	No symptoms	No symptoms	No	No	No	No	No	No	No	No	No	No	No	No	No	No	No	No	No	No	No	No	No	No	No
1241	59	female	ZSAC	ZH	No	No	No	Ex-smoker	19.4932	Higher technical school or college	Employed	6'000 - 12'000 CHF	No	182	No	WT	Not vaccinated prior to infection		Non-vaccinated	Non-vaccinated	No	0	No symptoms	No symptoms	No symptoms	No	No	No	No	No	No	No	No	No	No	No	No	No	No	No	No	No	No	No	No	No	No	No
1242	32	female	CI	ZH	No	No	No	Smoker	17.4413	University	Retired	<6'000 CHF	No	190	No	Omicron					Yes	5	3-5 symptoms	0 or 1 symptom	Mild	No	No	Yes	No	No	No	Yes	No	No	No	Yes	No	No	No	No	No	No	No	No	Yes	No	No	Yes	Cluster 1
1243	48	female	ZSAC	ZH	No	No	No	Non-smoker	30.4867	Vocational training or specialized baccalaureate	Unemployed or other	<6'000 CHF	No	187	No	WT	Not vaccinated prior to infection		Non-vaccinated	Non-vaccinated	Yes	3	3-5 symptoms	2 symptoms	Moderate	Yes	No	Yes	No	No	No	No	No	No	No	No	No	No	No	No	No	No	No	No	No	No	No	Yes	Cluster 1
1244	35	female	CI	TI	No	No	No	Non-smoker	22.6562	University	Retired	6'000 - 12'000 CHF	No	195	No	Omicron	Vaccinated prior to infection	mRNA	<6 months	1-2 doses	No	0	No symptoms	No symptoms	No symptoms	No	No	No	No	No	No	No	No	No	No	No	No	No	No	No	No	No	No	No	No	No	No	No
1245	48	male	CI	ZH	No	No	No	Smoker	22.4913	Higher technical school or college	Retired	>12'000 CHF	No	152	No	Omicron	Vaccinated prior to infection	mRNA	<6 months	3 doses	No	0	No symptoms	No symptoms	No symptoms	No	No	No	No	No	No	No	No	No	No	No	No	No	No	No	No	No	No	No	No	No	No	No
1246	47	female	ZSAC	ZH	No	No	No	Smoker	21.7181	Vocational training or specialized baccalaureate	Employed	6'000 - 12'000 CHF	No	182	No	WT	Not vaccinated prior to infection		Non-vaccinated	Non-vaccinated	No	0	No symptoms	No symptoms	No symptoms	No	No	No	No	No	No	No	No	No	No	No	No	No	No	No	No	No	No	No	No	No	No	No
1247	60	female	ZSAC	ZH	No	No	No	Non-smoker	19.8413	Vocational training or specialized baccalaureate	Employed	<6'000 CHF	No	184	No	WT	Not vaccinated prior to infection		Non-vaccinated	Non-vaccinated	No	0	No symptoms	No symptoms	No symptoms	No	No	No	No	No	No	No	No	No	No	No	No	No	No	No	No	No	No	No	No	No	No	No
1248	56	female	ZSAC	ZH	Yes	No	No	Non-smoker	24.0234	Vocational training or specialized baccalaureate	Employed	<6'000 CHF	No	192	No	WT	Not vaccinated prior to infection		Non-vaccinated	Non-vaccinated	No	0	No symptoms	No symptoms	No symptoms	No	No	No	No	No	No	No	No	No	No	No	No	No	No	No	No	No	No	No	No	No	No	No
1249	49	male	ZSAC	ZH	No	No	No	Ex-smoker	25.9455	Higher technical school or college	Employed	<6'000 CHF	No	182	No	WT	Not vaccinated prior to infection		Non-vaccinated	Non-vaccinated	No	0	No symptoms	No symptoms	No symptoms	No	No	No	No	No	No	No	No	No	No	No	No	No	No	No	No	No	No	No	No	No	No	No
1250	61	female	ZSAC	ZH	No	No	No	Smoker	24.5779	Vocational training or specialized baccalaureate	Unemployed or other	<6'000 CHF	No	184	No	WT	Not vaccinated prior to infection		Non-vaccinated	Non-vaccinated	Yes	4	3-5 symptoms	2+ symptoms	Mild	No	No	No	Yes	No	No	No	No	No	No	No	Yes	No	No	No	No	No	No	No	No	Yes	Yes	No	Cluster 2
1251	25	female	ZSAC	ZH	No	No	No	Non-smoker	20.3125	University	Employed	<6'000 CHF	No	186	No	WT	Not vaccinated prior to infection		Non-vaccinated	Non-vaccinated	No	0	No symptoms	No symptoms	No symptoms	No	No	No	No	No	No	No	No	No	No	No	No	No	No	No	No	No	No	No	No	No	No	No
1252	28	male	ZSAC	ZH	No	No	No	Non-smoker	23.1834	Vocational training or specialized baccalaureate	Employed	6'000 - 12'000 CHF	No	191	No	WT	Not vaccinated prior to infection		Non-vaccinated	Non-vaccinated	No	0	No symptoms	No symptoms	No symptoms	No	No	No	No	No	No	No	No	No	No	No	No	No	No	No	No	No	No	No	No	No	No	No
1253	55	male	CI	TI	No	No	No	Non-smoker	31.3146	Vocational training or specialized baccalaureate	Retired	>12'000 CHF	No	158	No	Omicron	Vaccinated prior to infection	mRNA	≥6 months	1-2 doses	No	0	No symptoms	No symptoms	No symptoms	No	No	No	No	No	No	No	No	No	No	No	No	No	No	No	No	No	No	No	No	No	No	No
1254	74	male	ZSAC	ZH	Yes	No	Yes	Ex-smoker	33.91	University	Retired	<6'000 CHF	No	182	Yes	WT	Not vaccinated prior to infection		Non-vaccinated	Non-vaccinated	No	0	No symptoms	No symptoms	No symptoms	No	No	No	No	No	No	No	No	No	No	No	No	No	No	No	No	No	No	No	No	No	No	No
1255	39	male	ZSAC	ZH	No	No	No	Non-smoker	25.3934	Vocational training or specialized baccalaureate	Employed	6'000 - 12'000 CHF	No	183	No	WT	Not vaccinated prior to infection		Non-vaccinated	Non-vaccinated	No	0	No symptoms	No symptoms	No symptoms	No	No	No	No	No	No	No	No	No	No	No	No	No	No	No	No	No	No	No	No	No	No	No
1256	40	male	CI	ZH	No	No	No	Smoker	25.3069	Higher technical school or college	Retired	>12'000 CHF	No	155	No	Omicron	Vaccinated prior to infection	mRNA	<6 months	3 doses	No	0	No symptoms	No symptoms	No symptoms	No	No	No	No	No	No	No	No	No	No	No	No	No	No	No	No	No	No	No	No	No	No	No
1257	24	male	ZSAC	ZH	No	No	No	Smoker	23.0546	Vocational training or specialized baccalaureate	Student	<6'000 CHF	No	186	No	WT	Not vaccinated prior to infection		Non-vaccinated	Non-vaccinated	No	0	No symptoms	No symptoms	No symptoms	No	No	No	No	No	No	No	No	No	No	No	No	No	No	No	No	No	No	No	No	No	No	No
1258	57	female	ZSAC	ZH	No	No	No	Non-smoker	20.0773	University	Employed	>12'000 CHF	No	182	Yes	WT	Not vaccinated prior to infection		Non-vaccinated	Non-vaccinated	Yes	1	1-2 symptoms	0 or 1 symptom	Mild	Yes	No	No	No	No	No	No	No	No	No	No	No	No	No	No	No	No	No	No	No	No	No	No	Cluster 1
1259	41	male	ZSAC	ZH	No	No	No	Non-smoker	31.3536	Vocational training or specialized baccalaureate	Employed	>12'000 CHF	No	188	No	WT	Not vaccinated prior to infection		Non-vaccinated	Non-vaccinated	No	0	No symptoms	No symptoms	No symptoms	No	No	No	No	No	No	No	No	No	No	No	No	No	No	No	No	No	No	No	No	No	No	No
1260	67	female	ZSAC	ZH	No	No	No	Non-smoker	23.4568	Higher technical school or college	Unemployed or other	<6'000 CHF	No	183	No	WT	Not vaccinated prior to infection		Non-vaccinated	Non-vaccinated	No	0	No symptoms	No symptoms	No symptoms	No	No	No	No	No	No	No	No	No	No	No	No	No	No	No	No	No	No	No	No	No	No	No
1261	44	male	ZSAC	ZH	No	No	No	Ex-smoker	27.4286	Higher technical school or college	Employed	6'000 - 12'000 CHF	No	182	No	WT	Not vaccinated prior to infection		Non-vaccinated	Non-vaccinated	No	0	No symptoms	No symptoms	No symptoms	No	No	No	No	No	No	No	No	No	No	No	No	No	No	No	No	No	No	No	No	No	No	No
1262	38	female	ZSAC	ZH	No	No	No	Non-smoker	21.7993	Vocational training or specialized baccalaureate	Employed	6'000 - 12'000 CHF	No	189	No	WT	Not vaccinated prior to infection		Non-vaccinated	Non-vaccinated	No	0	No symptoms	No symptoms	No symptoms	No	No	No	No	No	No	No	No	No	No	No	No	No	No	No	No	No	No	No	No	No	No	No
1263	27	female	CI	TI	No	No	No	Non-smoker	20.202	Vocational training or specialized baccalaureate	Retired	<6'000 CHF	No	192	No	Omicron	Vaccinated prior to infection	mRNA	<6 months	1-2 doses	Yes	1	1-2 symptoms	0 or 1 symptom	Mild	No	No	No	Yes	No	No	No	No	No	No	No	No	No	No	No	No	No	No	No	No	No	No	No	Cluster 1
1264	46	male	ZSAC	ZH	No	No	No	Smoker	20.3712	Higher technical school or college	Employed	<6'000 CHF	No	183	No	WT	Not vaccinated prior to infection		Non-vaccinated	Non-vaccinated	No	0	No symptoms	No symptoms	No symptoms	No	No	No	No	No	No	No	No	No	No	No	No	No	No	No	No	No	No	No	No	No	No	No
1265	59	male	ZSAC	ZH	Yes	No	No	Ex-smoker	23.3011	Vocational training or specialized baccalaureate	Employed	6'000 - 12'000 CHF	No	184	No	WT	Not vaccinated prior to infection		Non-vaccinated	Non-vaccinated	Yes	3	3-5 symptoms	2 symptoms	Mild	Yes	No	Yes	Yes	No	No	No	No	No	No	No	No	No	No	No	No	No	No	No	No	No	No	No	Cluster 1
1266	39	male	ZSAC	ZH	Yes	Yes	No	Non-smoker	30.9304	Vocational training or specialized baccalaureate	Unemployed or other	<6'000 CHF	No	183	No	WT	Not vaccinated prior to infection		Non-vaccinated	Non-vaccinated	Yes	3	3-5 symptoms	2 symptoms	Severe	Yes	No	No	No	No	No	Yes	No	No	No	No	Yes	No	No	No	No	No	No	No	No	No	No	No	Cluster 1
1267	62	male	ZSAC	ZH	Yes	No	No	Smoker	25.0593	University	Employed	>12'000 CHF	No	182	No	WT	Not vaccinated prior to infection		Non-vaccinated	Non-vaccinated	No	0	No symptoms	No symptoms	No symptoms	No	No	No	No	No	No	No	No	No	No	No	No	No	No	No	No	No	No	No	No	No	No	No
1268	33	female	CI	ZH	No	No	No	Ex-smoker	21.5451	Higher technical school or college	Retired	>12'000 CHF	No	176	No	Omicron	Not vaccinated prior to infection		Non-vaccinated	Non-vaccinated	No	0	No symptoms	No symptoms	No symptoms	No	No	No	No	No	No	No	No	No	No	No	No	No	No	No	No	No	No	No	No	No	No	No
1269	32	male	ZSAC	ZH	No	No	No	Ex-smoker	20.2865	Higher technical school or college	Employed	>12'000 CHF	No	183	No	WT	Not vaccinated prior to infection		Non-vaccinated	Non-vaccinated	No	0	No symptoms	No symptoms	No symptoms	No	No	No	No	No	No	No	No	No	No	No	No	No	No	No	No	No	No	No	No	No	No	No
1270	73	female	ZSAC	ZH	Yes	No	No	Non-smoker	17.9151	Vocational training or specialized baccalaureate	Retired	6'000 - 12'000 CHF	No	182	No	WT	Not vaccinated prior to infection		Non-vaccinated	Non-vaccinated	Yes	1	1-2 symptoms	0 or 1 symptom	Mild	No	No	No	No	No	No	Yes	No	No	No	No	No	No	No	No	No	No	No	No	No	No	No	No	Cluster 1
1271	45	male	ZSAC	ZH	No	No	No	Non-smoker	21.5451	Higher technical school or college	Employed	6'000 - 12'000 CHF	No	182	No	WT	Not vaccinated prior to infection		Non-vaccinated	Non-vaccinated	No	0	No symptoms	No symptoms	No symptoms	No	No	No	No	No	No	No	No	No	No	No	No	No	No	No	No	No	No	No	No	No	No	No
1272	54	male	ZSAC	ZH	Yes	Yes	No	Non-smoker	24.3438	Vocational training or specialized baccalaureate	Employed	<6'000 CHF	No	191	No	WT	Not vaccinated prior to infection		Non-vaccinated	Non-vaccinated	No	0	No symptoms	No symptoms	No symptoms	No	No	No	No	No	No	No	No	No	No	No	No	No	No	No	No	No	No	No	No	No	No	No
1273	35	male	ZSAC	ZH	Yes	Yes	No	Non-smoker	22.5309	University	Employed	>12'000 CHF	No	182	No	WT	Not vaccinated prior to infection		Non-vaccinated	Non-vaccinated	No	0	No symptoms	No symptoms	No symptoms	No	No	No	No	No	No	No	No	No	No	No	No	No	No	No	No	No	No	No	No	No	No	No
1274	34	male	ZSAC	ZH	No	No	No	Non-smoker	23.0388	University	Employed	>12'000 CHF	No	183	No	WT	Not vaccinated prior to infection		Non-vaccinated	Non-vaccinated	No	0	No symptoms	No symptoms	No symptoms	No	No	No	No	No	No	No	No	No	No	No	No	No	No	No	No	No	No	No	No	No	No	No
1275	49	female	ZSAC	ZH	Yes	No	No	Non-smoker	29.6427	Higher technical school or college	Unemployed or other	>12'000 CHF	No	182	No	WT	Not vaccinated prior to infection		Non-vaccinated	Non-vaccinated	No	0	No symptoms	No symptoms	No symptoms	No	No	No	No	No	No	No	No	No	No	No	No	No	No	No	No	No	No	No	No	No	No	No
1276	47	male	ZSAC	ZH	Yes	Yes	No	Non-smoker	22.1607	University	Employed	>12'000 CHF	No	187	No	WT	Not vaccinated prior to infection		Non-vaccinated	Non-vaccinated	Yes	2	1-2 symptoms	2 symptoms	Mild	No	Yes	No	No	No	No	No	No	No	No	No	Yes	No	No	No	No	No	No	No	No	No	No	No	Cluster 1
1277	69	female	ZSAC	ZH	No	No	No	Non-smoker	19.1327	Vocational training or specialized baccalaureate	Retired	<6'000 CHF	No	186	No	WT	Not vaccinated prior to infection		Non-vaccinated	Non-vaccinated	No	0	No symptoms	No symptoms	No symptoms	No	No	No	No	No	No	No	No	No	No	No	No	No	No	No	No	No	No	No	No	No	No	No
1278	57	female	ZSAC	ZH	No	No	No	Ex-smoker	24.7409	Higher technical school or college	Employed	<6'000 CHF	No	186	No	WT	Not vaccinated prior to infection		Non-vaccinated	Non-vaccinated	No	0	No symptoms	No symptoms	No symptoms	No	No	No	No	No	No	No	No	No	No	No	No	No	No	No	No	No	No	No	No	No	No	No
1279	50	male	CI	TI	No	No	No	Ex-smoker	25.0574	Vocational training or specialized baccalaureate	Retired	6'000 - 12'000 CHF	Yes	165	No	Omicron	Vaccinated prior to infection	mRNA	<6 months	1-2 doses	No	0	No symptoms	No symptoms	No symptoms	No	No	No	No	No	No	No	No	No	No	No	No	No	No	No	No	No	No	No	No	No	No	No
1280	47	male	ZSAC	ZH	No	No	No	Non-smoker	27.7778	University	Employed	>12'000 CHF	No	182	No	WT	Not vaccinated prior to infection		Non-vaccinated	Non-vaccinated	No	0	No symptoms	No symptoms	No symptoms	No	No	No	No	No	No	No	No	No	No	No	No	No	No	No	No	No	No	No	No	No	No	No
1281	39	female	CI	TI	No	No	No	Non-smoker	22.4323	Vocational training or specialized baccalaureate	Retired	6'000 - 12'000 CHF	No	199	No	Delta	Vaccinated prior to infection	mRNA	<6 months	3 doses	Yes	1	1-2 symptoms	0 or 1 symptom	Mild	No	No	No	No	No	No	No	No	No	No	No	No	Yes	No	No	No	No	No	No	No	No	No	No	Cluster 1
1282	52	female	ZSAC	ZH	Yes	Yes	No	Smoker	21.1553	Vocational training or specialized baccalaureate	Employed	>12'000 CHF	No	200	No	WT	Not vaccinated prior to infection		Non-vaccinated	Non-vaccinated	Yes	1	1-2 symptoms	0 or 1 symptom	Mild	No	No	No	No	No	No	No	No	No	No	Yes	No	No	No	No	No	No	No	No	No	No	No	No	Cluster 1
1283	56	male	ZSAC	ZH	Yes	No	No	Ex-smoker	29.1145	Vocational training or specialized baccalaureate	Employed	<6'000 CHF	No	183	No	WT	Not vaccinated prior to infection		Non-vaccinated	Non-vaccinated	No	0	No symptoms	No symptoms	No symptoms	No	No	No	No	No	No	No	No	No	No	No	No	No	No	No	No	No	No	No	No	No	No	No
1284	41	male	ZSAC	ZH	No	No	No	Ex-smoker	22.8822	Higher technical school or college	Unemployed or other	6'000 - 12'000 CHF	No	184	No	WT	Not vaccinated prior to infection		Non-vaccinated	Non-vaccinated	Yes	1	1-2 symptoms	0 or 1 symptom	Mild	No	No	No	No	No	No	No	No	No	No	No	Yes	No	No	No	No	No	No	No	No	No	No	No	Cluster 1
1285	48	male	CI	ZH	No	No	No	Smoker	23.1634	University	Retired	6'000 - 12'000 CHF	No	216	No	Delta	Vaccinated prior to infection	mRNA	<6 months	1-2 doses	No	0	No symptoms	No symptoms	No symptoms	No	No	No	No	No	No	No	No	No	No	No	No	No	No	No	No	No	No	No	No	No	No	No
1286	52	male	CI	ZH	No	No	No	Non-smoker	26.4721	Vocational training or specialized baccalaureate	Retired	<6'000 CHF	No	177	No	Omicron	Vaccinated prior to infection	mRNA	≥6 months	1-2 doses	No	0	No symptoms	No symptoms	No symptoms	No	No	No	No	No	No	No	No	No	No	No	No	No	No	No	No	No	No	No	No	No	No	No
1287	47	female	ZSAC	ZH	No	No	No	Smoker	27.3982	Higher technical school or college	Employed	>12'000 CHF	No	182	No	WT	Not vaccinated prior to infection		Non-vaccinated	Non-vaccinated	No	0	No symptoms	No symptoms	No symptoms	No	No	No	No	No	No	No	No	No	No	No	No	No	No	No	No	No	No	No	No	No	No	No
1288	21	female	ZSAC	ZH	No	No	No	Non-smoker	19.0451	Vocational training or specialized baccalaureate	Student	6'000 - 12'000 CHF	No	182	No	WT	Not vaccinated prior to infection		Non-vaccinated	Non-vaccinated	Yes	1	1-2 symptoms	0 or 1 symptom	Mild	Yes	No	No	No	No	No	No	No	No	No	No	No	No	No	No	No	No	No	No	No	No	No	No	Cluster 1
1289	73	male	ZSAC	ZH	Yes	No	No	Ex-smoker		Vocational training or specialized baccalaureate	Retired	6'000 - 12'000 CHF	No	183	No	WT	Not vaccinated prior to infection		Non-vaccinated	Non-vaccinated	No	0	No symptoms	No symptoms	No symptoms	No	No	No	No	No	No	No	No	No	No	No	No	No	No	No	No	No	No	No	No	No	No	No
1290	46	male	CI	ZH	No	No	No	Ex-smoker	29.0859	University	Retired	>12'000 CHF	No	157	No	Omicron	Vaccinated prior to infection	mRNA	<6 months	3 doses	No	0	No symptoms	No symptoms	No symptoms	No	No	No	No	No	No	No	No	No	No	No	No	No	No	No	No	No	No	No	No	No	No	No
1291	30	male	ZSAC	ZH	No	No	No	Non-smoker	21.5029	University	Employed	6'000 - 12'000 CHF	No	182	No	WT	Not vaccinated prior to infection		Non-vaccinated	Non-vaccinated	No	0	No symptoms	No symptoms	No symptoms	No	No	No	No	No	No	No	No	No	No	No	No	No	No	No	No	No	No	No	No	No	No	No
1292	52	male	ZSAC	ZH	Yes	No	No	Non-smoker	25.8806	University	Employed	6'000 - 12'000 CHF	No	182	No	WT	Not vaccinated prior to infection		Non-vaccinated	Non-vaccinated	No	0	No symptoms	No symptoms	No symptoms	No	No	No	No	No	No	No	No	No	No	No	No	No	No	No	No	No	No	No	No	No	No	No
1293	25	female	ZSAC	ZH	No	No	No	Ex-smoker	19.9184	Higher technical school or college	Employed	<6'000 CHF	No	182	No	WT	Not vaccinated prior to infection		Non-vaccinated	Non-vaccinated	No	0	No symptoms	No symptoms	No symptoms	No	No	No	No	No	No	No	No	No	No	No	No	No	No	No	No	No	No	No	No	No	No	No
1294	42	male	ZSAC	ZH	Yes			Non-smoker	24.3827	University	Employed	6'000 - 12'000 CHF	No	188	No	WT	Not vaccinated prior to infection		Non-vaccinated	Non-vaccinated	No	0	No symptoms	No symptoms	No symptoms	No	No	No	No	No	No	No	No	No	No	No	No	No	No	No	No	No	No	No	No	No	No	No
1295	66	female	ZSAC	ZH	No	No	No	Non-smoker	18.8092	University	Retired		No	187	No	WT	Not vaccinated prior to infection		Non-vaccinated	Non-vaccinated	Yes	1	1-2 symptoms	0 or 1 symptom	Mild	Yes	No	No	No	No	No	No	No	No	No	No	No	No	No	No	No	No	No	No	No	No	No	No	Cluster 1
1296	32	male	ZSAC	ZH	No	No	No	Non-smoker	20.4986	Vocational training or specialized baccalaureate	Employed	6'000 - 12'000 CHF	No	184	No	WT	Not vaccinated prior to infection		Non-vaccinated	Non-vaccinated	No	0	No symptoms	No symptoms	No symptoms	No	No	No	No	No	No	No	No	No	No	No	No	No	No	No	No	No	No	No	No	No	No	No
1297	54	female	ZSAC	ZH	Yes	No	No	Ex-smoker	25.9107	Higher technical school or college	Employed	<6'000 CHF	No	183	No	WT	Not vaccinated prior to infection		Non-vaccinated	Non-vaccinated	Yes	4	3-5 symptoms	2 symptoms	Mild	No	No	No	No	No	No	No	Yes	Yes	No	No	Yes	No	No	No	No	No	No	No	No	Yes	No	No	Cluster 4
1298	62	female	ZSAC	ZH	No	No	No	Non-smoker	20.7157	Vocational training or specialized baccalaureate	Employed	<6'000 CHF	No	186	No	WT	Not vaccinated prior to infection		Non-vaccinated	Non-vaccinated	No	0	No symptoms	No symptoms	No symptoms	No	No	No	No	No	No	No	No	No	No	No	No	No	No	No	No	No	No	No	No	No	No	No
1299	76	male	ZSAC	ZH	No		No	Non-smoker	29.7609	Higher technical school or college	Retired	6'000 - 12'000 CHF	No	182	No	WT	Not vaccinated prior to infection		Non-vaccinated	Non-vaccinated	No	0	No symptoms	No symptoms	No symptoms	No	No	No	No	No	No	No	No	No	No	No	No	No	No	No	No	No	No	No	No	No	No	No
1300	48	male	ZSAC	ZH	Yes	No	No	Ex-smoker	28.7821	University	Employed	>12'000 CHF	No	183	No	WT	Not vaccinated prior to infection		Non-vaccinated	Non-vaccinated	No	0	No symptoms	No symptoms	No symptoms	No	No	No	No	No	No	No	No	No	No	No	No	No	No	No	No	No	No	No	No	No	No	No
1301	76	male	ZSAC	ZH	Yes	Yes	No	Non-smoker	60.1136	Higher technical school or college	Unemployed or other	6'000 - 12'000 CHF	No	182	No	WT	Not vaccinated prior to infection		Non-vaccinated	Non-vaccinated	No	0	No symptoms	No symptoms	No symptoms	No	No	No	No	No	No	No	No	No	No	No	No	No	No	No	No	No	No	No	No	No	No	No
1302	53	male	ZSAC	ZH	No	No	No		25.1429	University	Employed	6'000 - 12'000 CHF	No	182	No	WT	Not vaccinated prior to infection		Non-vaccinated	Non-vaccinated	No	0	No symptoms	No symptoms	No symptoms	No	No	No	No	No	No	No	No	No	No	No	No	No	No	No	No	No	No	No	No	No	No	No
1303	54	male	CI	ZH	Yes	No	No	Non-smoker	29.0123	University	Retired	6'000 - 12'000 CHF	No	155	No	Omicron	Vaccinated prior to infection	mRNA	<6 months	3 doses	No	0	No symptoms	No symptoms	No symptoms	No	No	No	No	No	No	No	No	No	No	No	No	No	No	No	No	No	No	No	No	No	No	No
1304	69	female	ZSAC	ZH	Yes	Yes	No	Smoker	23.5294	Vocational training or specialized baccalaureate	Retired	<6'000 CHF	No	183	No	WT	Not vaccinated prior to infection		Non-vaccinated	Non-vaccinated	Yes	6	6+ symptoms	2+ symptoms	Severe	Yes	No	Yes	No	No	No	No	No	No	Yes	No	No	Yes	No	Yes	No	No	No	No	No	No	Yes	No	Cluster 2
1305	54	male	CI	ZH	No	No	No	Smoker	23.9395	University	Retired	>12'000 CHF	No	188	No	Omicron	Vaccinated prior to infection	mRNA	<6 months	3 doses	No	0	No symptoms	No symptoms	No symptoms	No	No	No	No	No	No	No	No	No	No	No	No	No	No	No	No	No	No	No	No	No	No	No
1306	37	male	ZSAC	ZH	No	No	No	Ex-smoker	24.0569	University	Employed	6'000 - 12'000 CHF	No	188	No	WT	Not vaccinated prior to infection		Non-vaccinated	Non-vaccinated	No	0	No symptoms	No symptoms	No symptoms	No	No	No	No	No	No	No	No	No	No	No	No	No	No	No	No	No	No	No	No	No	No	No
1307	65	female	ZSAC	ZH	No	No	No	Smoker	19.1001	Vocational training or specialized baccalaureate	Retired	6'000 - 12'000 CHF	No	186	No	WT	Not vaccinated prior to infection		Non-vaccinated	Non-vaccinated	No	0	No symptoms	No symptoms	No symptoms	No	No	No	No	No	No	No	No	No	No	No	No	No	No	No	No	No	No	No	No	No	No	No
1308	21	female	ZSAC	ZH	Yes	Yes	No	Ex-smoker	22.2041	Vocational training or specialized baccalaureate	Student	<6'000 CHF	No	182	No	WT	Not vaccinated prior to infection		Non-vaccinated	Non-vaccinated	Yes	1	1-2 symptoms	0 or 1 symptom	Mild	Yes	No	No	No	No	No	No	No	No	No	No	No	No	No	No	No	No	No	No	No	No	No	No	Cluster 1
1309	40	female	ZSAC	ZH	No	No	No	Ex-smoker	22.7615	University	Employed	6'000 - 12'000 CHF	No	191	No	WT	Not vaccinated prior to infection		Non-vaccinated	Non-vaccinated	No	0	No symptoms	No symptoms	No symptoms	No	No	No	No	No	No	No	No	No	No	No	No	No	No	No	No	No	No	No	No	No	No	No
1310	25	female	ZSAC	ZH	No	No	No	Non-smoker	20.9572	Higher technical school or college	Employed	6'000 - 12'000 CHF	No	182	No	WT	Not vaccinated prior to infection		Non-vaccinated	Non-vaccinated	Yes	2	1-2 symptoms	2 symptoms	Mild	Yes	No	Yes	No	No	No	No	No	No	No	No	No	No	No	No	No	No	No	No	No	No	No	No	Cluster 1
1311	52	female	ZSAC	ZH	No		No	Ex-smoker	24.093	None or mandatory school	Employed	<6'000 CHF	No	187	No	WT	Not vaccinated prior to infection		Non-vaccinated	Non-vaccinated	No	0	No symptoms	No symptoms	No symptoms	No	No	No	No	No	No	No	No	No	No	No	No	No	No	No	No	No	No	No	No	No	No	No
1312	48	male	ZSAC	ZH	Yes	No	Yes	Non-smoker	36.157	University	Employed	>12'000 CHF	No	182	Yes	WT	Not vaccinated prior to infection		Non-vaccinated	Non-vaccinated	No	0	No symptoms	No symptoms	No symptoms	No	No	No	No	No	No	No	No	No	No	No	No	No	No	No	No	No	No	No	No	No	No	No
1313	25	female	CI	TI	No	No	No	Ex-smoker	23.1405	Vocational training or specialized baccalaureate	Retired	>12'000 CHF	No	188	No	Omicron	Vaccinated prior to infection	mRNA	<6 months	1-2 doses	Yes	1	1-2 symptoms	0 or 1 symptom	Mild	Yes	No	No	No	No	No	No	No	No	No	No	No	No	No	No	No	No	No	No	No	No	No	No	Cluster 1
1314	72	male	ZSAC	ZH	Yes	No	No	Non-smoker	25.2493	Vocational training or specialized baccalaureate	Retired	6'000 - 12'000 CHF	No	183	No	WT	Not vaccinated prior to infection		Non-vaccinated	Non-vaccinated	No	0	No symptoms	No symptoms	No symptoms	No	No	No	No	No	No	No	No	No	No	No	No	No	No	No	No	No	No	No	No	No	No	No
1315	67	male	ZSAC	ZH	Yes	No	No	Non-smoker	26.4721	Vocational training or specialized baccalaureate	Employed	<6'000 CHF	No	184	No	WT	Not vaccinated prior to infection		Non-vaccinated	Non-vaccinated	No	0	No symptoms	No symptoms	No symptoms	No	No	No	No	No	No	No	No	No	No	No	No	No	No	No	No	No	No	No	No	No	No	No
1316	52	female	CI	ZH	No	No	No	Ex-smoker	18.2183	Vocational training or specialized baccalaureate	Retired	6'000 - 12'000 CHF	No	153	No	Delta	Not vaccinated prior to infection		Non-vaccinated	Non-vaccinated	Yes	1	1-2 symptoms	0 or 1 symptom	Mild	Yes	No	No	No	No	No	No	No	No	No	No	No	No	No	No	No	No	No	No	No	No	No	No	Cluster 1
1317	59	female	ZSAC	ZH	Yes	No	No	Non-smoker	22.8625	Vocational training or specialized baccalaureate	Employed	6'000 - 12'000 CHF	No	183	No	WT	Not vaccinated prior to infection		Non-vaccinated	Non-vaccinated	No	0	No symptoms	No symptoms	No symptoms	No	No	No	No	No	No	No	No	No	No	No	No	No	No	No	No	No	No	No	No	No	No	No
1318	54	female	ZSAC	ZH	No	No	No	Ex-smoker	23.5666	University	Employed	<6'000 CHF	No	184	No	WT	Not vaccinated prior to infection		Non-vaccinated	Non-vaccinated	No	0	No symptoms	No symptoms	No symptoms	No	No	No	No	No	No	No	No	No	No	No	No	No	No	No	No	No	No	No	No	No	No	No
1319	31	male	ZSAC	ZH	No	No	No	Non-smoker	27.1739	Vocational training or specialized baccalaureate	Employed	6'000 - 12'000 CHF	No	188	No	WT	Not vaccinated prior to infection		Non-vaccinated	Non-vaccinated	No	0	No symptoms	No symptoms	No symptoms	No	No	No	No	No	No	No	No	No	No	No	No	No	No	No	No	No	No	No	No	No	No	No
1320	55	female	ZSAC	ZH	Yes	No	Yes	Ex-smoker	28.6215	None or mandatory school	Employed	<6'000 CHF	No	187	No	WT	Not vaccinated prior to infection		Non-vaccinated	Non-vaccinated	No	0	No symptoms	No symptoms	No symptoms	No	No	No	No	No	No	No	No	No	No	No	No	No	No	No	No	No	No	No	No	No	No	No
1321	51	female	CI	TI	Yes	No	No	Non-smoker	42.2526	Vocational training or specialized baccalaureate	Retired	6'000 - 12'000 CHF	No	151	No	Delta	Vaccinated prior to infection	mRNA	≥6 months	1-2 doses	Yes	6	6+ symptoms	2+ symptoms	Mild	Yes	No	No	No	No	No	No	Yes	No	No	No	No	Yes	No	No	No	No	No	Yes	No	Yes	Yes	No	Cluster 2
1322	66	female	ZSAC	ZH	No	No	No	Non-smoker	21.2585	Vocational training or specialized baccalaureate	Retired	6'000 - 12'000 CHF	No	183	Yes	WT	Not vaccinated prior to infection		Non-vaccinated	Non-vaccinated	No	0	No symptoms	No symptoms	No symptoms	No	No	No	No	No	No	No	No	No	No	No	No	No	No	No	No	No	No	No	No	No	No	No
[truncated: 28 more rows]
[truncated: 2 more columns]
